# Supplementary material for: {2,6-Bis[(2,6-diisopropyl­phosphan­yl)­oxy]-4-fluoro­phenyl-κ3 P,C 1,P′}(1H-pyrazole-κN 2)nickel(II) hexa­fluoro­phosphate
Source: Acta Crystallogr Sect E Struct Rep Online. 2012 Sep 19;68(Pt 10):m1282–3. doi: 10.1107/S1600536812039207 (PMC3470159; doi:10.1107/S1600536812039207)
Supplement: Supplementary file 1 [file e-68-m1282-sup1.cif]

##############################################################################
#                                                                            #
# This CIF contains the data in a paper accepted for publication in          #
# Acta Crystallographica Section E. It conforms to the requirements of       #
# Notes for Authors for Acta Crystallographica Section E, and has been       #
# peer reviewed under the auspices of the IUCr Commission on Journals.       #
#                                                                            #
# Full details of the Crystallographic Information File format               #
# are given in the paper "The Crystallographic Information File (CIF):       #
# a New Standard Archive File for Crystallography" by S. R. Hall, F. H.      #
# Allen and I. D. Brown [Acta Cryst. (1991), A47, 655-685].                  #
#                                                                            #
# The current version of the core CIF dictionary is obtainable from          #
# ftp://ftp.iucr.org/pub/cif_core.dic.                                       #
#                                                                            #
# Software is freely available for graphical display of the structure(s)     #
# in this CIF. For information consult the CIF software page                 #
# http://www.iucr.org/resources/cif/software.                                #
#                                                                            #
# This file may be used for bona fide research purposes within the           #
# scientific community so long as proper attribution is given to the journal # 
# article from which it was obtained.                                        #
#                                                                            #
##############################################################################
data_I
_audit_creation_method     SHELXL-97
_chemical_name_systematic
;
{2,6-Bis[(2,6-diisopropylphosphanyl)oxy]-4-fluorophenyl-
\k^3^<i>P</i>,<i>C</i>^1^,<i>P</i>'}(1<i>H</i>-pyrazole-
\k<i>N</i>^2^)nickel(II) hexafluorophosphate
;
_chemical_name_common     ?
_chemical_formula_moiety     'C21 H34 F N2 Ni O2 P2 +, F6 P -'
_chemical_formula_sum     'C21 H34 F7 N2 Ni O2 P3'
_chemical_formula_iupac     '[Ni (C18 H30 F O2 P2) (C3 H4 N2)] P F6'
_chemical_formula_weight     631.12
_chemical_melting_point     ?
_symmetry_cell_setting     monoclinic
_symmetry_space_group_name_H-M     'P 21/n'
_symmetry_space_group_name_Hall     '-P 2yn'
loop_
    _symmetry_equiv_pos_as_xyz
    'x, y, z'
    '-x+1/2, y+1/2, -z+1/2'
    '-x, -y, -z'
    'x-1/2, -y-1/2, z-1/2'
_cell_length_a     9.0380(9)
_cell_length_b     20.1878(16)
_cell_length_c     16.1480(16)
_cell_angle_alpha     90.00
_cell_angle_beta     98.659(8)
_cell_angle_gamma     90.00
_cell_volume     2912.7(5)
_cell_formula_units_Z     4
_cell_measurement_reflns_used     25
_cell_measurement_theta_min     9.470
_cell_measurement_theta_max     12.998
_cell_measurement_temperature     290(2)
_exptl_crystal_description     'prism'
_exptl_crystal_colour     'yellow'
_exptl_crystal_size_max     0.583
_exptl_crystal_size_mid     0.520
_exptl_crystal_size_min     0.338
_exptl_crystal_density_diffrn     1.439
_exptl_crystal_density_meas     ?
_exptl_crystal_density_method     'not measured'
_exptl_crystal_F_000     1304
_exptl_absorpt_coefficient_mu     0.896
_exptl_absorpt_correction_type     psi-scan
_exptl_absorpt_process_details     '(North <i>et al.</i>, 1968)'
_exptl_absorpt_correction_T_min     0.2648
_exptl_absorpt_correction_T_max     0.3147
_exptl_special_details     ?
_diffrn_ambient_temperature     290(2)
_diffrn_radiation_type     MoK\a
_diffrn_radiation_wavelength     0.71073
_diffrn_radiation_source     'fine-focus sealed tube'
_diffrn_radiation_monochromator     graphite
_diffrn_measurement_device_type     'Enraf--Nonius CAD-4'
_diffrn_measurement_method     '\q/2\q'
_diffrn_detector_area_resol_mean     ?
_diffrn_reflns_number     5464
_diffrn_reflns_av_R_equivalents     0.0244
_diffrn_reflns_av_sigmaI/netI     0.0461
_diffrn_reflns_theta_min     2.02
_diffrn_reflns_theta_max     24.97
_diffrn_reflns_theta_full     24.97
_diffrn_measured_fraction_theta_max     1.000
_diffrn_measured_fraction_theta_full     1.000
_diffrn_reflns_limit_h_min     0
_diffrn_reflns_limit_h_max     10
_diffrn_reflns_limit_k_min     0
_diffrn_reflns_limit_k_max     23
_diffrn_reflns_limit_l_min     -19
_diffrn_reflns_limit_l_max     18
_diffrn_standards_number     3
_diffrn_standards_interval_count     ?
_diffrn_standards_interval_time     120
_diffrn_standards_decay_%     0
_refine_special_details
;
Refinement of <i>F</i>^2^ against ALL reflections. The weighted <i>R</i>-factor
<i>wR</i> and goodness of fit <i>S</i> are based on <i>F</i>^2^, conventional
<i>R</i>-factors <i>R</i> are based on <i>F</i>, with <i>F</i> set to zero for
negative <i>F</i>^2^. The threshold expression of <i>F</i>^2^ >
2\s(<i>F</i>^2^) is used only for calculating <i>R</i>-factors(gt) <i>etc</i>.
and is not relevant to the choice of reflections for refinement.
<i>R</i>-factors based on <i>F</i>^2^ are statistically about twice as large
as those based on <i>F</i>, and <i>R</i>- factors based on ALL data will be
even larger.
;
_reflns_number_total     5122
_reflns_number_gt     3432
_reflns_threshold_expression     I>2\s(I)
_refine_ls_structure_factor_coef     Fsqd
_refine_ls_matrix_type     full
_refine_ls_R_factor_all     0.0793
_refine_ls_R_factor_gt     0.0368
_refine_ls_wR_factor_gt     0.0870
_refine_ls_wR_factor_ref     0.1003
_refine_ls_goodness_of_fit_ref     1.000
_refine_ls_restrained_S_all     1.000
_refine_ls_number_reflns     5122
_refine_ls_number_parameters     325
_refine_ls_number_restraints     0
_refine_ls_hydrogen_treatment     constr
_refine_ls_weighting_scheme     calc
_refine_ls_weighting_details
         'calc w=1/[\s^2^(Fo^2^)+(0.0436P)^2^+0.9656P] where P=(Fo^2^+2Fc^2^)/3'
_atom_sites_solution_hydrogens     geom
_atom_sites_solution_primary     direct
_atom_sites_solution_secondary     difmap
_refine_ls_shift/su_max     0.000
_refine_ls_shift/su_mean     0.000
_refine_diff_density_max     0.218
_refine_diff_density_min     -0.294
_refine_ls_extinction_method     none
_refine_ls_extinction_coef     ?
loop_
    _atom_type_symbol
    _atom_type_description
    _atom_type_scat_dispersion_real
    _atom_type_scat_dispersion_imag
    _atom_type_scat_source
    'C' 'C' 0.0033 0.0016
                         'International Tables Vol C Tables 4.2.6.8 and 6.1.1.4'
    'H' 'H' 0.0000 0.0000
                         'International Tables Vol C Tables 4.2.6.8 and 6.1.1.4'
    'N' 'N' 0.0061 0.0033
                         'International Tables Vol C Tables 4.2.6.8 and 6.1.1.4'
    'O' 'O' 0.0106 0.0060
                         'International Tables Vol C Tables 4.2.6.8 and 6.1.1.4'
    'F' 'F' 0.0171 0.0103
                         'International Tables Vol C Tables 4.2.6.8 and 6.1.1.4'
    'P' 'P' 0.1023 0.0942
                         'International Tables Vol C Tables 4.2.6.8 and 6.1.1.4'
    'Ni' 'Ni' 0.3393 1.1124
                         'International Tables Vol C Tables 4.2.6.8 and 6.1.1.4'
_computing_data_collection     '<i>CAD4/PC</i> (Enraf--Nonius, 1993)'
_computing_cell_refinement     '<i>CAD4/PC</i> (Enraf--Nonius, 1993)'
_computing_data_reduction     '<i>XCAD-4-PC</i> (Harms & Wocadlo, 1995)'
_computing_structure_solution     '<i>SHELXS97</i> (Sheldrick, 2008)'
_computing_structure_refinement     '<i>SHELXL97</i> (Sheldrick, 2008)'
_computing_molecular_graphics     '<i>OLEX2</i> (Dolomanov <i>et al.</i>, 2009)'
_computing_publication_material     '<i>publCIF</i> (Westrip, 2010)'
loop_
    _atom_site_type_symbol
    _atom_site_label
    _atom_site_fract_x
    _atom_site_fract_y
    _atom_site_fract_z
    _atom_site_U_iso_or_equiv
    _atom_site_adp_type
    _atom_site_calc_flag
    _atom_site_refinement_flags
    _atom_site_occupancy
    _atom_site_symmetry_multiplicity
    _atom_site_disorder_assembly
    _atom_site_disorder_group
    Ni Ni1 0.32898(5) 0.127947(18) 0.28825(2) 0.04161(12) Uani d . 1 1 . .
    P P1 0.23694(10) 0.18930(4) 0.37905(6) 0.0479(2) Uani d . 1 1 . .
    P P2 0.39378(11) 0.04384(4) 0.21782(5) 0.0479(2) Uani d . 1 1 . .
    P P3 0.20240(11) 0.13469(5) 0.89133(6) 0.0559(2) Uani d . 1 1 . .
    O O1 0.1773(3) 0.13751(11) 0.44521(15) 0.0617(7) Uani d . 1 1 . .
    O O2 0.3652(3) -0.02228(10) 0.27213(14) 0.0609(7) Uani d . 1 1 . .
    N N1 0.3831(3) 0.19614(12) 0.21502(16) 0.0446(6) Uani d . 1 1 . .
    N N2 0.4812(3) 0.24504(14) 0.23638(18) 0.0568(7) Uani d . 1 1 . .
    H H2A 0.5305 0.2502 0.2858 0.068 Uiso calc R 1 1 . .
    F F1 0.1762(3) -0.08905(11) 0.51487(15) 0.0953(8) Uani d . 1 1 . .
    F F2 0.1974(3) 0.21394(10) 0.87960(15) 0.0789(7) Uani d . 1 1 . .
    F F3 0.1327(3) 0.14307(11) 0.97561(13) 0.0792(7) Uani d . 1 1 . .
    F F4 0.0382(2) 0.13121(10) 0.84026(14) 0.0761(6) Uani d . 1 1 . .
    F F5 0.2707(3) 0.12876(13) 0.80763(16) 0.0966(8) Uani d . 1 1 . .
    F F6 0.2071(3) 0.05746(10) 0.90361(15) 0.0837(7) Uani d . 1 1 . .
    F F7 0.3643(3) 0.14096(13) 0.94371(17) 0.0969(8) Uani d . 1 1 . .
    C C1 0.2761(4) 0.05995(15) 0.3580(2) 0.0487(8) Uani d . 1 1 . .
    C C2 0.2103(4) 0.07201(16) 0.4286(2) 0.0519(8) Uani d . 1 1 . .
    C C3 0.1765(4) 0.02385(18) 0.4828(2) 0.0658(10) Uani d . 1 1 . .
    H H3A 0.1341 0.0340 0.5303 0.079 Uiso calc R 1 1 . .
    C C4 0.2087(5) -0.04016(19) 0.4630(2) 0.0680(11) Uani d . 1 1 . .
    C C5 0.2699(5) -0.05769(17) 0.3935(2) 0.0650(10) Uani d . 1 1 . .
    H H5A 0.2883 -0.1017 0.3813 0.078 Uiso calc R 1 1 . .
    C C6 0.3028(4) -0.00660(16) 0.3426(2) 0.0527(8) Uani d . 1 1 . .
    C C7 0.3621(4) 0.24172(17) 0.4498(2) 0.0573(9) Uani d . 1 1 . .
    H H7A 0.4045 0.2751 0.4161 0.069 Uiso calc R 1 1 . .
    C C8 0.4897(5) 0.1988(2) 0.4920(3) 0.0838(13) Uani d . 1 1 . .
    H H8A 0.5581 0.2255 0.5291 0.126 Uiso calc R 1 1 . .
    H H8B 0.5413 0.1794 0.4501 0.126 Uiso calc R 1 1 . .
    H H8C 0.4503 0.1643 0.5233 0.126 Uiso calc R 1 1 . .
    C C9 0.2836(5) 0.2780(2) 0.5141(3) 0.0912(15) Uani d . 1 1 . .
    H H9A 0.3545 0.3054 0.5487 0.137 Uiso calc R 1 1 . .
    H H9B 0.2422 0.2463 0.5485 0.137 Uiso calc R 1 1 . .
    H H9C 0.2047 0.3051 0.4855 0.137 Uiso calc R 1 1 . .
    C C10 0.0709(4) 0.23715(19) 0.3406(3) 0.0684(10) Uani d . 1 1 . .
    H H10A 0.0314 0.2559 0.3888 0.082 Uiso calc R 1 1 . .
    C C11 0.1109(5) 0.2940(2) 0.2859(3) 0.0895(14) Uani d . 1 1 . .
    H H11A 0.0225 0.3190 0.2659 0.134 Uiso calc R 1 1 . .
    H H11B 0.1525 0.2765 0.2392 0.134 Uiso calc R 1 1 . .
    H H11C 0.1831 0.3223 0.3183 0.134 Uiso calc R 1 1 . .
    C C12 -0.0481(5) 0.1917(2) 0.2934(3) 0.1067(18) Uani d . 1 1 . .
    H H12A -0.1359 0.2171 0.2730 0.160 Uiso calc R 1 1 . .
    H H12B -0.0734 0.1577 0.3304 0.160 Uiso calc R 1 1 . .
    H H12C -0.0099 0.1717 0.2470 0.160 Uiso calc R 1 1 . .
    C C13 0.2776(4) 0.02806(16) 0.1181(2) 0.0573(9) Uani d . 1 1 . .
    H H13A 0.3016 0.0619 0.0786 0.069 Uiso calc R 1 1 . .
    C C14 0.1133(5) 0.0365(2) 0.1272(3) 0.0880(14) Uani d . 1 1 . .
    H H14A 0.0522 0.0287 0.0742 0.132 Uiso calc R 1 1 . .
    H H14B 0.0968 0.0808 0.1456 0.132 Uiso calc R 1 1 . .
    H H14C 0.0875 0.0054 0.1677 0.132 Uiso calc R 1 1 . .
    C C15 0.3067(7) -0.0397(2) 0.0809(3) 0.1052(18) Uani d . 1 1 . .
    H H15A 0.2431 -0.0450 0.0281 0.158 Uiso calc R 1 1 . .
    H H15B 0.2856 -0.0740 0.1187 0.158 Uiso calc R 1 1 . .
    H H15C 0.4095 -0.0425 0.0727 0.158 Uiso calc R 1 1 . .
    C C16 0.5878(4) 0.03345(18) 0.2048(2) 0.0621(10) Uani d . 1 1 . .
    H H16A 0.5979 -0.0099 0.1789 0.074 Uiso calc R 1 1 . .
    C C17 0.6377(5) 0.0857(2) 0.1476(3) 0.0824(13) Uani d . 1 1 . .
    H H17A 0.7405 0.0783 0.1417 0.124 Uiso calc R 1 1 . .
    H H17B 0.6274 0.1288 0.1713 0.124 Uiso calc R 1 1 . .
    H H17C 0.5767 0.0832 0.0936 0.124 Uiso calc R 1 1 . .
    C C18 0.6859(5) 0.0334(3) 0.2900(3) 0.1030(16) Uani d . 1 1 . .
    H H18A 0.7886 0.0275 0.2828 0.155 Uiso calc R 1 1 . .
    H H18B 0.6562 -0.0023 0.3233 0.155 Uiso calc R 1 1 . .
    H H18C 0.6748 0.0747 0.3177 0.155 Uiso calc R 1 1 . .
    C C19 0.4934(5) 0.28489(18) 0.1717(2) 0.0706(11) Uani d . 1 1 . .
    H H19A 0.5543 0.3221 0.1725 0.085 Uiso calc R 1 1 . .
    C C20 0.4012(5) 0.26112(18) 0.1053(2) 0.0665(10) Uani d . 1 1 . .
    H H20A 0.3859 0.2782 0.0512 0.080 Uiso calc R 1 1 . .
    C C21 0.3346(4) 0.20647(16) 0.1337(2) 0.0535(9) Uani d . 1 1 . .
    H H21A 0.2648 0.1800 0.1008 0.064 Uiso calc R 1 1 . .
loop_
    _atom_site_aniso_label
    _atom_site_aniso_U_11
    _atom_site_aniso_U_22
    _atom_site_aniso_U_33
    _atom_site_aniso_U_12
    _atom_site_aniso_U_13
    _atom_site_aniso_U_23
    Ni1 0.0490(2) 0.0336(2) 0.0428(2) -0.00062(18) 0.00846(17) -0.00333(17)
    P1 0.0493(5) 0.0408(4) 0.0564(5) -0.0048(4) 0.0168(4) -0.0095(4)
    P2 0.0663(6) 0.0357(4) 0.0420(5) 0.0042(4) 0.0095(4) -0.0027(3)
    P3 0.0559(6) 0.0504(5) 0.0615(6) 0.0087(4) 0.0092(4) 0.0069(4)
    O1 0.0703(16) 0.0510(14) 0.0714(16) -0.0127(12) 0.0351(13) -0.0105(12)
    O2 0.0977(19) 0.0355(12) 0.0512(14) 0.0088(12) 0.0169(13) 0.0017(10)
    N1 0.0494(16) 0.0355(14) 0.0489(16) -0.0027(12) 0.0070(13) -0.0046(11)
    N2 0.0654(19) 0.0532(16) 0.0511(17) -0.0163(15) 0.0069(14) -0.0071(14)
    F1 0.145(2) 0.0653(15) 0.0830(16) -0.0156(15) 0.0418(16) 0.0215(13)
    F2 0.0833(16) 0.0520(12) 0.0982(17) 0.0014(11) 0.0041(13) 0.0099(12)
    F3 0.0881(16) 0.0868(16) 0.0655(14) 0.0200(13) 0.0205(12) 0.0081(12)
    F4 0.0689(14) 0.0729(14) 0.0799(15) -0.0058(11) -0.0105(11) 0.0113(12)
    F5 0.119(2) 0.0951(18) 0.0864(17) 0.0124(15) 0.0492(15) 0.0068(14)
    F6 0.1030(19) 0.0539(13) 0.0971(18) 0.0157(12) 0.0244(14) 0.0103(12)
    F7 0.0593(14) 0.109(2) 0.116(2) 0.0090(14) -0.0080(13) 0.0128(16)
    C1 0.055(2) 0.0428(17) 0.0487(19) -0.0047(15) 0.0081(16) -0.0002(14)
    C2 0.056(2) 0.0430(18) 0.058(2) -0.0083(16) 0.0145(17) -0.0068(16)
    C3 0.081(3) 0.063(2) 0.057(2) -0.016(2) 0.024(2) 0.0002(19)
    C4 0.086(3) 0.057(2) 0.062(2) -0.016(2) 0.014(2) 0.0118(19)
    C5 0.092(3) 0.0413(19) 0.063(2) -0.0023(18) 0.014(2) 0.0042(17)
    C6 0.070(2) 0.0414(17) 0.0461(19) -0.0010(16) 0.0062(17) 0.0003(15)
    C7 0.064(2) 0.053(2) 0.057(2) -0.0149(17) 0.0145(17) -0.0149(17)
    C8 0.075(3) 0.086(3) 0.085(3) -0.015(2) -0.006(2) -0.004(2)
    C9 0.117(4) 0.084(3) 0.079(3) -0.018(3) 0.034(3) -0.037(3)
    C10 0.056(2) 0.067(2) 0.085(3) 0.0098(19) 0.019(2) -0.015(2)
    C11 0.092(3) 0.072(3) 0.104(4) 0.032(3) 0.014(3) 0.007(3)
    C12 0.058(3) 0.104(4) 0.149(5) 0.007(3) -0.013(3) -0.032(3)
    C13 0.085(3) 0.0400(18) 0.0441(19) -0.0001(18) 0.0004(18) -0.0052(15)
    C14 0.082(3) 0.093(3) 0.083(3) -0.020(3) -0.008(2) -0.007(3)
    C15 0.187(5) 0.054(2) 0.064(3) 0.021(3) -0.013(3) -0.025(2)
    C16 0.067(2) 0.056(2) 0.064(2) 0.0121(19) 0.0124(19) -0.0068(18)
    C17 0.073(3) 0.083(3) 0.098(3) 0.009(2) 0.035(2) 0.004(3)
    C18 0.080(3) 0.130(4) 0.094(4) 0.011(3) -0.003(3) 0.013(3)
    C19 0.087(3) 0.056(2) 0.072(3) -0.022(2) 0.023(2) 0.004(2)
    C20 0.093(3) 0.055(2) 0.051(2) 0.004(2) 0.012(2) 0.0097(18)
    C21 0.066(2) 0.0458(19) 0.046(2) 0.0012(17) -0.0004(17) -0.0013(15)
_geom_special_details
;
All e.s.d.'s (except the e.s.d. in the dihedral angle between two l.s. planes)
are estimated using the full covariance matrix. The cell e.s.d.'s are taken
into account individually in the estimation of e.s.d.'s in distances, angles
and torsion angles; correlations between e.s.d.'s in cell parameters are only
used when they are defined by crystal symmetry. An approximate (isotropic)
treatment of cell e.s.d.'s is used for estimating e.s.d.'s involving l.s.
planes.
;
loop_
    _geom_bond_atom_site_label_1
    _geom_bond_atom_site_label_2
    _geom_bond_site_symmetry_2
    _geom_bond_distance
    _geom_bond_publ_flag
    Ni1 C1 . 1.883(3) ?
    Ni1 N1 . 1.925(2) ?
    Ni1 P2 . 2.1727(9) ?
    Ni1 P1 . 2.1779(9) ?
    P1 O1 . 1.643(2) ?
    P1 C10 . 1.814(4) ?
    P1 C7 . 1.821(3) ?
    P2 O2 . 1.639(2) ?
    P2 C16 . 1.810(4) ?
    P2 C13 . 1.814(3) ?
    P3 F6 . 1.571(2) ?
    P3 F5 . 1.573(2) ?
    P3 F7 . 1.581(2) ?
    P3 F4 . 1.587(2) ?
    P3 F3 . 1.592(2) ?
    P3 F2 . 1.611(2) ?
    O1 C2 . 1.391(4) ?
    O2 C6 . 1.380(4) ?
    N1 C21 . 1.337(4) ?
    N1 N2 . 1.337(3) ?
    N2 C19 . 1.336(4) ?
    N2 H2A . 0.8600 ?
    F1 C4 . 1.355(4) ?
    C1 C2 . 1.384(4) ?
    C1 C6 . 1.394(4) ?
    C2 C3 . 1.373(5) ?
    C3 C4 . 1.373(5) ?
    C3 H3A . 0.9300 ?
    C4 C5 . 1.370(5) ?
    C5 C6 . 1.379(5) ?
    C5 H5A . 0.9300 ?
    C7 C8 . 1.519(5) ?
    C7 C9 . 1.530(5) ?
    C7 H7A . 0.9800 ?
    C8 H8A . 0.9600 ?
    C8 H8B . 0.9600 ?
    C8 H8C . 0.9600 ?
    C9 H9A . 0.9600 ?
    C9 H9B . 0.9600 ?
    C9 H9C . 0.9600 ?
    C10 C11 . 1.525(5) ?
    C10 C12 . 1.528(5) ?
    C10 H10A . 0.9800 ?
    C11 H11A . 0.9600 ?
    C11 H11B . 0.9600 ?
    C11 H11C . 0.9600 ?
    C12 H12A . 0.9600 ?
    C12 H12B . 0.9600 ?
    C12 H12C . 0.9600 ?
    C13 C14 . 1.523(5) ?
    C13 C15 . 1.532(5) ?
    C13 H13A . 0.9800 ?
    C14 H14A . 0.9600 ?
    C14 H14B . 0.9600 ?
    C14 H14C . 0.9600 ?
    C15 H15A . 0.9600 ?
    C15 H15B . 0.9600 ?
    C15 H15C . 0.9600 ?
    C16 C17 . 1.515(5) ?
    C16 C18 . 1.521(5) ?
    C16 H16A . 0.9800 ?
    C17 H17A . 0.9600 ?
    C17 H17B . 0.9600 ?
    C17 H17C . 0.9600 ?
    C18 H18A . 0.9600 ?
    C18 H18B . 0.9600 ?
    C18 H18C . 0.9600 ?
    C19 C20 . 1.344(5) ?
    C19 H19A . 0.9300 ?
    C20 C21 . 1.369(5) ?
    C20 H20A . 0.9300 ?
    C21 H21A . 0.9300 ?
loop_
    _geom_angle_atom_site_label_1
    _geom_angle_atom_site_label_2
    _geom_angle_atom_site_label_3
    _geom_angle_site_symmetry_1
    _geom_angle_site_symmetry_3
    _geom_angle
    _geom_angle_publ_flag
    C1 Ni1 N1 . . 178.79(12) ?
    C1 Ni1 P2 . . 81.73(10) ?
    N1 Ni1 P2 . . 97.11(8) ?
    C1 Ni1 P1 . . 81.64(10) ?
    N1 Ni1 P1 . . 99.49(8) ?
    P2 Ni1 P1 . . 163.19(4) ?
    O1 P1 C10 . . 103.04(16) ?
    O1 P1 C7 . . 101.28(15) ?
    C10 P1 C7 . . 108.00(18) ?
    O1 P1 Ni1 . . 105.77(9) ?
    C10 P1 Ni1 . . 116.93(14) ?
    C7 P1 Ni1 . . 119.25(12) ?
    O2 P2 C16 . . 101.63(16) ?
    O2 P2 C13 . . 102.43(15) ?
    C16 P2 C13 . . 108.56(18) ?
    O2 P2 Ni1 . . 106.24(9) ?
    C16 P2 Ni1 . . 119.58(13) ?
    C13 P2 Ni1 . . 115.87(12) ?
    F6 P3 F5 . . 91.51(14) ?
    F6 P3 F7 . . 90.39(14) ?
    F5 P3 F7 . . 90.82(16) ?
    F6 P3 F4 . . 91.55(13) ?
    F5 P3 F4 . . 90.44(14) ?
    F7 P3 F4 . . 177.66(15) ?
    F6 P3 F3 . . 90.24(13) ?
    F5 P3 F3 . . 178.25(14) ?
    F7 P3 F3 . . 89.28(14) ?
    F4 P3 F3 . . 89.40(13) ?
    F6 P3 F2 . . 179.49(15) ?
    F5 P3 F2 . . 88.98(14) ?
    F7 P3 F2 . . 89.46(13) ?
    F4 P3 F2 . . 88.59(12) ?
    F3 P3 F2 . . 89.27(13) ?
    C2 O1 P1 . . 112.2(2) ?
    C6 O2 P2 . . 111.79(19) ?
    C21 N1 N2 . . 104.2(3) ?
    C21 N1 Ni1 . . 129.7(2) ?
    N2 N1 Ni1 . . 126.1(2) ?
    C19 N2 N1 . . 111.9(3) ?
    C19 N2 H2A . . 124.1 ?
    N1 N2 H2A . . 124.1 ?
    C2 C1 C6 . . 115.1(3) ?
    C2 C1 Ni1 . . 122.9(2) ?
    C6 C1 Ni1 . . 121.9(3) ?
    C3 C2 C1 . . 124.4(3) ?
    C3 C2 O1 . . 118.4(3) ?
    C1 C2 O1 . . 117.2(3) ?
    C4 C3 C2 . . 116.3(3) ?
    C4 C3 H3A . . 121.9 ?
    C2 C3 H3A . . 121.9 ?
    F1 C4 C5 . . 118.0(3) ?
    F1 C4 C3 . . 117.9(4) ?
    C5 C4 C3 . . 124.0(3) ?
    C4 C5 C6 . . 116.4(3) ?
    C4 C5 H5A . . 121.8 ?
    C6 C5 H5A . . 121.8 ?
    C5 C6 O2 . . 118.1(3) ?
    C5 C6 C1 . . 123.7(3) ?
    O2 C6 C1 . . 118.1(3) ?
    C8 C7 C9 . . 111.6(3) ?
    C8 C7 P1 . . 107.9(2) ?
    C9 C7 P1 . . 113.3(3) ?
    C8 C7 H7A . . 107.9 ?
    C9 C7 H7A . . 107.9 ?
    P1 C7 H7A . . 107.9 ?
    C7 C8 H8A . . 109.5 ?
    C7 C8 H8B . . 109.5 ?
    H8A C8 H8B . . 109.5 ?
    C7 C8 H8C . . 109.5 ?
    H8A C8 H8C . . 109.5 ?
    H8B C8 H8C . . 109.5 ?
    C7 C9 H9A . . 109.5 ?
    C7 C9 H9B . . 109.5 ?
    H9A C9 H9B . . 109.5 ?
    C7 C9 H9C . . 109.5 ?
    H9A C9 H9C . . 109.5 ?
    H9B C9 H9C . . 109.5 ?
    C11 C10 C12 . . 111.9(4) ?
    C11 C10 P1 . . 110.0(3) ?
    C12 C10 P1 . . 109.6(3) ?
    C11 C10 H10A . . 108.4 ?
    C12 C10 H10A . . 108.4 ?
    P1 C10 H10A . . 108.4 ?
    C10 C11 H11A . . 109.5 ?
    C10 C11 H11B . . 109.5 ?
    H11A C11 H11B . . 109.5 ?
    C10 C11 H11C . . 109.5 ?
    H11A C11 H11C . . 109.5 ?
    H11B C11 H11C . . 109.5 ?
    C10 C12 H12A . . 109.5 ?
    C10 C12 H12B . . 109.5 ?
    H12A C12 H12B . . 109.5 ?
    C10 C12 H12C . . 109.5 ?
    H12A C12 H12C . . 109.5 ?
    H12B C12 H12C . . 109.5 ?
    C14 C13 C15 . . 111.4(4) ?
    C14 C13 P2 . . 109.7(3) ?
    C15 C13 P2 . . 113.2(3) ?
    C14 C13 H13A . . 107.4 ?
    C15 C13 H13A . . 107.4 ?
    P2 C13 H13A . . 107.4 ?
    C13 C14 H14A . . 109.5 ?
    C13 C14 H14B . . 109.5 ?
    H14A C14 H14B . . 109.5 ?
    C13 C14 H14C . . 109.5 ?
    H14A C14 H14C . . 109.5 ?
    H14B C14 H14C . . 109.5 ?
    C13 C15 H15A . . 109.5 ?
    C13 C15 H15B . . 109.5 ?
    H15A C15 H15B . . 109.5 ?
    C13 C15 H15C . . 109.5 ?
    H15A C15 H15C . . 109.5 ?
    H15B C15 H15C . . 109.5 ?
    C17 C16 C18 . . 111.5(4) ?
    C17 C16 P2 . . 111.9(3) ?
    C18 C16 P2 . . 109.8(3) ?
    C17 C16 H16A . . 107.9 ?
    C18 C16 H16A . . 107.9 ?
    P2 C16 H16A . . 107.9 ?
    C16 C17 H17A . . 109.5 ?
    C16 C17 H17B . . 109.5 ?
    H17A C17 H17B . . 109.5 ?
    C16 C17 H17C . . 109.5 ?
    H17A C17 H17C . . 109.5 ?
    H17B C17 H17C . . 109.5 ?
    C16 C18 H18A . . 109.5 ?
    C16 C18 H18B . . 109.5 ?
    H18A C18 H18B . . 109.5 ?
    C16 C18 H18C . . 109.5 ?
    H18A C18 H18C . . 109.5 ?
    H18B C18 H18C . . 109.5 ?
    N2 C19 C20 . . 107.1(3) ?
    N2 C19 H19A . . 126.4 ?
    C20 C19 H19A . . 126.4 ?
    C19 C20 C21 . . 105.7(3) ?
    C19 C20 H20A . . 127.1 ?
    C21 C20 H20A . . 127.1 ?
    N1 C21 C20 . . 111.1(3) ?
    N1 C21 H21A . . 124.5 ?
    C20 C21 H21A . . 124.5 ?
data_global
_journal_date_recd_electronic     2012-09-10
_journal_date_accepted     2012-09-13
_journal_name_full     'Acta Crystallographica, Section E'
_journal_year     2012
_journal_volume     68
_journal_issue     10
_journal_page_first     m1282
_journal_page_last     m1283
_journal_paper_category     QM
_journal_paper_doi     10.1107/S1600536812039207
_journal_coeditor_code     HG5249
_publ_contact_author_name     'Richard E. Sykora'
_publ_contact_author_address
;
Department of Chemistry
University of South Alabama
6040 USA Dr S
Mobile, AL 36688
USA
;
_publ_contact_author_email     'rsykora@southalabama.edu'
_publ_contact_author_fax     '1 251-460-7359'
_publ_contact_author_phone     '1 251-460-7422'
_publ_section_title
;\
{2,6-Bis[(2,6-diisopropylphosphanyl)oxy]-4-fluorophenyl-\k^3^<i>P</i>,\
<i>C</i>^1^,<i>P</i>'}(1<i>H</i>-pyrazole-\k<i>N</i>^2^)nickel(II)
hexafluorophosphate
;
loop_
    _publ_author_name
    _publ_author_footnote
    _publ_author_address
    'Kwan, Man-Lung' .
;
Department of Chemistry
John Carroll University
University Heights
OH 44118
USA
;
    'Conry, Sara J.' .
;
Department of Chemistry
John Carroll University
University Heights
OH 44118
USA
;
    'Carfagna, Charles S.' .
;
Department of Chemistry
John Carroll University
University Heights
OH 44118
USA
;
    'Press, Loren P.' .
;
Department of Chemistry
Texas A&M University
College Station
TX 77843
USA
;
    'Ozerov, Oleg V.' .
;
Department of Chemistry
Texas A&M University
College Station
TX 77843
USA
;
    'Hoffman, Norris W.' .
;
Department of Chemistry
University of South Alabama
Mobile
AL 36688
USA
;
    'Sykora, Richard E.' .
;
Department of Chemistry
University of South Alabama
Mobile
AL 36688
USA
;
