# Supplementary material for: {2,6-Bis[(2,6-diisopropyl­phosphan­yl)­oxy]-4-fluoro­phenyl-κ3 P,C 1,P′}(1H-pyrazole-κN 2)nickel(II) hexa­fluoro­phosphate
Source: Acta Crystallogr Sect E Struct Rep Online. 2012 Sep 19;68(Pt 10):m1282–3. doi: 10.1107/S1600536812039207 (PMC3470159; doi:10.1107/S1600536812039207)
Supplement: Supplementary file 2 [file e-68-m1282-Isup2.hkl]

# 
# h,k,l, Fc-squared, Fo-squared, sigma(Fo-squared) and status flag 
# 
data_I
_shelx_title ' psi in P2(1)/n' 
_shelx_refln_list_code          4 
_shelx_F_calc_maximum      301.67 
_exptl_crystal_F_000      1304.00 
_reflns_d_resolution_high  0.8417 
 
loop_ 
 _symmetry_equiv_pos_as_xyz 
 'x, y, z' 
 '-x+1/2, y+1/2, -z+1/2' 
 '-x, -y, -z' 
 'x-1/2, -y-1/2, z-1/2' 
 
_cell_length_a     9.0380 
_cell_length_b    20.1878 
_cell_length_c    16.1480 
_cell_angle_alpha  90.000 
_cell_angle_beta   98.659 
_cell_angle_gamma  90.000 
 
_shelx_F_squared_multiplier     1.000 
 
loop_ 
 _refln_index_h 
 _refln_index_k 
 _refln_index_l 
 _refln_F_squared_calc 
 _refln_F_squared_meas 
 _refln_F_squared_sigma 
 _refln_observed_status 
   2   0   0    79285.96    68216.09    505.93 o 
   4   0   0     1012.33     1206.85     36.92 o 
   6   0   0     1728.23     1854.89     58.88 o 
   8   0   0       51.00       82.83     18.76 o 
  10   0   0       32.62        6.59     46.70 o 
   1   1   0     4985.54     4908.44     33.13 o 
   2   1   0     1900.34     2195.17     34.73 o 
   3   1   0     5604.57     5920.51     62.27 o 
   4   1   0       13.20       15.97     10.58 o 
   5   1   0     1346.40     1360.73     45.10 o 
   6   1   0     1415.47     1362.13     54.49 o 
   7   1   0      592.43      602.13     44.91 o 
   8   1   0      924.99      988.32     56.08 o 
   9   1   0       28.75      -23.15     47.70 o 
  10   1   0       77.87       86.62     24.55 o 
   0   2   0        6.43       -7.58      7.58 o 
   1   2   0    82795.77    72192.70    430.09 o 
   2   2   0    15577.42    15740.59     83.42 o 
   3   2   0     1892.93     1912.96     39.92 o 
   4   2   0     1674.02     1675.47     43.11 o 
   5   2   0     1109.93     1053.98     43.31 o 
   6   2   0       60.35       80.23     16.17 o 
   7   2   0      746.32      695.73     45.30 o 
   8   2   0       79.16       58.48     41.91 o 
   9   2   0       18.35        0.00     41.31 o 
  10   2   0       92.47       46.50     52.89 o 
   1   3   0     3006.57     2997.88     35.13 o 
   2   3   0     1548.29     1560.91     34.13 o 
   3   3   0      191.27      198.38     15.17 o 
   4   3   0      601.22      598.74     30.14 o 
   5   3   0       72.98       89.21     14.17 o 
   6   3   0       48.39       -7.38     35.92 o 
   7   3   0     1816.66     1675.07     65.66 o 
   8   3   0        1.03        4.99     38.92 o 
   9   3   0      469.03      486.17     30.93 o 
  10   3   0       96.12       91.41     26.34 o 
   0   4   0      230.38      228.32     15.17 o 
   1   4   0    12464.24    12349.15     73.64 o 
   2   4   0     8633.27     8599.06     70.85 o 
   3   4   0     2771.66     2796.70     48.10 o 
   4   4   0       79.80       72.85     11.78 o 
   5   4   0      150.94      136.11     14.97 o 
   6   4   0     3231.56     3009.65     73.45 o 
   7   4   0       22.69       36.72     21.16 o 
   8   4   0      592.43      589.76     43.11 o 
   9   4   0       92.34      103.98     22.15 o 
  10   4   0       39.45      -44.71     48.70 o 
   1   5   0      730.97      859.99     29.34 o 
   2   5   0     1139.53     1176.12     33.33 o 
   3   5   0      117.37      106.38     10.78 o 
   4   5   0     2140.00     1911.77     48.50 o 
   5   5   0      692.20      690.14     41.11 o 
   6   5   0       12.59      -17.96     37.12 o 
   7   5   0        8.02      -43.11     43.11 o 
   8   5   0      415.96      407.74     26.94 o 
   9   5   0      131.88      131.32     23.15 o 
  10   5   0      304.72      354.65     28.74 o 
   0   6   0      452.50      369.62     25.75 o 
   1   6   0    12661.44    12405.83     87.62 o 
   2   6   0      515.77      517.51     27.14 o 
   3   6   0       10.60        9.38     21.95 o 
   4   6   0       96.23       87.62     13.57 o 
   5   6   0     2024.68     2002.78     57.88 o 
   6   6   0       10.79       47.50     18.56 o 
   7   6   0     3609.99     3282.28     87.22 o 
   8   6   0        5.51       10.58     38.92 o 
   9   6   0       96.60      120.15     23.75 o 
  10   6   0       10.63       24.95     24.55 o 
   1   7   0       12.31        5.39     20.56 o 
   2   7   0     3779.57     3972.62     59.08 o 
   3   7   0     3378.63     3325.19     59.87 o 
   4   7   0     5180.06     5302.81     79.63 o 
   5   7   0     1386.82     1400.65     53.89 o 
   6   7   0       38.40       71.65     19.36 o 
   7   7   0        4.78      -22.15     44.11 o 
   8   7   0      208.61      194.39     22.75 o 
   9   7   0      197.54      180.02     25.15 o 
  10   7   0       29.52       69.85     49.70 o 
   0   8   0     4069.62     3639.12     55.48 o 
   1   8   0     4465.17     4150.05     60.27 o 
   2   8   0       24.17       64.46     11.18 o 
   3   8   0      774.52      779.76     37.92 o 
   4   8   0     2261.30     2358.23     60.47 o 
   5   8   0      349.27      343.67     23.95 o 
   6   8   0     5167.52     5160.31     97.99 o 
   7   8   0       38.86      -12.97     45.70 o 
   8   8   0     1228.74     1296.46     65.86 o 
   9   8   0        2.82       12.57     43.91 o 
  10   8   0        0.23       35.53     47.30 o 
   1   9   0       91.39      111.96     11.97 o 
   2   9   0        8.20       30.93     23.95 o 
   3   9   0     1367.25     1446.15     46.70 o 
   4   9   0      941.16      899.30     47.10 o 
   5   9   0      445.45      410.33     26.14 o 
   6   9   0       75.26       44.11     23.15 o 
   7   9   0      202.79      153.68     22.95 o 
   8   9   0        2.73      -24.75     45.70 o 
   9   9   0      154.67      119.55     26.74 o 
   0  10   0     7238.90     7196.62     85.62 o 
   1  10   0     9597.88     9623.70     99.59 o 
   2  10   0      101.16      124.14     13.17 o 
   3  10   0      150.43      152.28     15.37 o 
   4  10   0      755.21      608.12     39.72 o 
   5  10   0     2316.78     2334.08     69.25 o 
   6  10   0        3.42       53.89     20.76 o 
   7  10   0     1822.97     1911.37     70.25 o 
   8  10   0       31.89       33.33     21.55 o 
   9  10   0       48.62       92.01     24.75 o 
   1  11   0       94.36       66.86     13.77 o 
   2  11   0       22.04        7.58     27.94 o 
   3  11   0     1310.01     1247.37     49.50 o 
   4  11   0      383.42      350.66     23.95 o 
   5  11   0      115.58      149.88     21.55 o 
   6  11   0       12.63       25.95     39.92 o 
   7  11   0      108.84       79.83     21.95 o 
   8  11   0       73.19       12.17     47.10 o 
   9  11   0       29.64        8.98     47.90 o 
   0  12   0    31024.25    30593.06    190.40 o 
   1  12   0     3217.41     3228.59     68.85 o 
   2  12   0     3999.51     3901.37     76.44 o 
   3  12   0      404.89      352.06     26.54 o 
   4  12   0      432.40      447.26     27.74 o 
   5  12   0      706.03      706.91     48.50 o 
   6  12   0      520.40      598.14     39.12 o 
   7  12   0      569.32      512.52     38.52 o 
   8  12   0      146.81       41.91     49.70 o 
   9  12   0       76.89       66.26     25.55 o 
   1  13   0     2140.11     2107.75     63.67 o 
   2  13   0      705.22      750.22     48.70 o 
   3  13   0     1855.78     1715.98     62.67 o 
   4  13   0       58.06       38.52     43.91 o 
   5  13   0       73.62       70.05     22.35 o 
   6  13   0      471.73      430.49     30.14 o 
   7  13   0       44.07       73.25     21.75 o 
   8  13   0      187.82      122.14     25.55 o 
   0  14   0      632.62      690.34     47.70 o 
   1  14   0    14186.66    14143.96    146.69 o 
   2  14   0      950.45     1075.53     53.69 o 
   3  14   0       99.37       85.42     19.76 o 
   4  14   0       69.94      -22.15     44.51 o 
   5  14   0      503.77      549.64     34.13 o 
   6  14   0      655.17      617.10     47.10 o 
   7  14   0      129.81      147.89     23.15 o 
   8  14   0      175.43      159.66     26.34 o 
   1  15   0        5.96      -31.53     42.31 o 
   2  15   0     2491.68     2402.13     73.84 o 
   3  15   0      495.81      571.79     36.12 o 
   4  15   0      109.80       83.42     22.35 o 
   5  15   0        1.65       23.35     38.72 o 
   6  15   0       76.18       66.46     22.35 o 
   7  15   0      236.53      243.29     26.74 o 
   8  15   0       18.55       11.78     50.49 o 
   0  16   0     3970.82     4042.27     90.21 o 
   1  16   0     1307.15     1431.58     64.06 o 
   2  16   0     1662.42     1644.13     67.46 o 
   3  16   0     1162.25     1165.54     62.07 o 
   4  16   0      459.43      474.60     31.33 o 
   5  16   0        8.35        0.00     43.91 o 
   6  16   0       80.68       96.80     23.75 o 
   7  16   0      241.57      242.09     28.14 o 
   1  17   0        3.79      -43.71     43.71 o 
   2  17   0        3.72       38.72     41.71 o 
   3  17   0      267.92      224.93     22.95 o 
   4  17   0       86.64      100.99     21.95 o 
   5  17   0      480.35      486.57     29.14 o 
   6  17   0       55.45       18.16     24.55 o 
   7  17   0        2.08      -34.93     50.09 o 
   0  18   0     3807.23     3866.64     95.60 o 
   1  18   0     1649.63     1737.14     68.66 o 
   2  18   0      343.01      373.61     25.35 o 
   3  18   0      904.07      929.64     59.47 o 
   4  18   0       68.33       42.91     22.15 o 
   5  18   0        1.79        0.00     46.10 o 
   6  18   0       95.14      118.75     25.55 o 
   7  18   0      300.30      294.18     29.74 o 
   1  19   0        4.47       18.76     40.71 o 
   2  19   0       44.67       32.53     39.92 o 
   3  19   0      148.86      182.02     22.75 o 
   4  19   0      199.76      199.38     23.75 o 
   5  19   0       47.65       10.98     44.71 o 
   6  19   0       33.13       18.76     49.10 o 
   0  20   0      213.30      202.37     23.35 o 
   1  20   0      927.07      926.05     61.47 o 
   2  20   0      288.70      317.53     26.74 o 
   3  20   0        0.04      -45.10     45.10 o 
   4  20   0        1.27      -35.13     45.70 o 
   5  20   0        0.31      -46.10     46.50 o 
   1  21   0        1.30       50.69     42.11 o 
   2  21   0      191.40      204.37     24.55 o 
   3  21   0      134.35      215.35     25.75 o 
   4  21   0      256.45      210.76     27.14 o 
   5  21   0       97.80       62.87     52.09 o 
   0  22   0      745.49      749.22     53.89 o 
   1  22   0      124.74      171.64     26.14 o 
   2  22   0      160.37      219.14     25.75 o 
   3  22   0        0.57       30.34     45.10 o 
   4  22   0        5.39       -4.79     46.70 o 
   1  23   0       51.48       28.34     47.10 o 
   2  23   0       92.01       92.41     25.75 o 
   3  23   0      216.83      252.07     27.34 o 
  -9   0   1        1.28      -40.51     43.11 o 
  -7   0   1      118.73      167.85     19.96 o 
  -5   0   1      693.59      632.67     37.32 o 
  -3   0   1     4041.85     4190.56     52.69 o 
  -1   0   1    27269.39    25666.05    229.72 o 
   1   0   1    38504.74    34361.91    278.61 o 
   3   0   1      150.56      144.10     10.58 o 
   5   0   1     6451.45     6144.04     84.82 o 
   7   0   1       50.70       47.70     40.71 o 
   9   0   1       35.81       69.45     21.16 o 
 -10   1   1       65.32       90.81     25.35 o 
  -9   1   1      247.99      303.36     24.15 o 
  -8   1   1        5.59      -19.96     40.31 o 
  -7   1   1      614.04      638.05     43.51 o 
  -6   1   1      673.65      766.18     46.50 o 
  -5   1   1      636.49      725.27     37.92 o 
  -4   1   1      518.22      555.03     30.54 o 
  -3   1   1      981.68     1210.25     33.33 o 
  -2   1   1     6482.65     6527.83     53.89 o 
  -1   1   1    16277.08    15365.98     58.68 o 
   1   1   1     6052.28     5980.18     39.72 o 
   2   1   1    23313.75    23559.90    101.19 o 
   3   1   1     8720.65     9500.76     79.43 o 
   4   1   1     6815.95     7277.85     81.03 o 
   5   1   1     3263.35     3259.12     65.66 o 
   6   1   1        0.12      -15.77     34.53 o 
   7   1   1      108.09      127.73     20.96 o 
   8   1   1      135.99      162.06     20.16 o 
   9   1   1       10.27       27.34     42.11 o 
  10   1   1        3.65       33.73     43.31 o 
 -10   2   1       11.69      -50.89     50.89 o 
  -9   2   1       14.52       -7.78     22.55 o 
  -8   2   1       99.08      -11.78     45.10 o 
  -7   2   1       47.65       46.70     21.16 o 
  -6   2   1       95.97      117.75     17.16 o 
  -5   2   1      629.24      695.73     38.52 o 
  -4   2   1     2226.86     2352.24     49.30 o 
  -3   2   1      234.99      220.93     15.57 o 
  -2   2   1     8961.87     9023.36     64.86 o 
  -1   2   1       13.86       14.17     12.97 o 
   0   2   1    11985.92    11329.86    112.46 o 
   1   2   1      941.85     1065.75     21.75 o 
   2   2   1      627.63      640.05     26.34 o 
   3   2   1     2168.99     2350.24     43.71 o 
   4   2   1     5908.35     5608.57     72.05 o 
   5   2   1      100.53      122.34     14.37 o 
   6   2   1     1850.32     1877.64     60.27 o 
   7   2   1        4.55      -41.51     41.51 o 
   8   2   1        6.79        3.39     36.72 o 
   9   2   1       38.47       47.70     21.55 o 
  10   2   1       82.49      105.38     25.95 o 
 -10   3   1      414.81      443.26     33.33 o 
  -9   3   1       22.25        2.00     45.70 o 
  -8   3   1      922.75      840.03     50.49 o 
  -7   3   1      595.62      543.85     32.13 o 
  -6   3   1        8.18      -25.55     34.53 o 
  -5   3   1      462.13      412.53     26.94 o 
  -4   3   1       24.77       62.67     11.38 o 
  -3   3   1     6981.00     6874.90     69.45 o 
  -2   3   1    15687.24    16128.97     90.01 o 
  -1   3   1    17838.61    17722.61     79.83 o 
   0   3   1     1489.74     1449.40     42.01 o 
   1   3   1     1065.18      937.82     24.55 o 
   2   3   1      777.30      849.21     28.74 o 
   3   3   1     2437.26     2705.89     46.70 o 
   4   3   1     2617.96     2428.08     51.29 o 
   5   3   1      121.19       96.40     14.17 o 
   6   3   1      929.07      896.91     49.70 o 
   7   3   1        4.96      -33.73     43.31 o 
   8   3   1      242.83      223.53     22.55 o 
   9   3   1      150.72      161.66     23.55 o 
  10   3   1       70.20       -4.59     50.29 o 
 -10   4   1       82.68      -21.95     49.10 o 
  -9   4   1       67.32       85.62     22.55 o 
  -8   4   1       10.87       36.92     40.12 o 
  -7   4   1      550.34      559.62     30.74 o 
  -6   4   1       13.01       26.74     36.32 o 
  -5   4   1     1965.30     1927.13     52.49 o 
  -4   4   1      282.63      275.42     18.16 o 
  -3   4   1      936.83      831.05     31.93 o 
  -2   4   1        0.67      -22.55     22.55 o 
  -1   4   1      690.86      768.98     27.14 o 
   0   4   1     1705.74     1634.54     70.15 o 
   1   4   1     6758.93     6992.85     58.48 o 
   2   4   1     3366.26     3355.52     47.50 o 
   3   4   1     3418.60     3850.48     56.28 o 
   4   4   1     2647.50     2628.06     53.69 o 
   5   4   1     3273.14     3304.03     67.06 o 
   6   4   1        4.84       13.97     36.32 o 
   7   4   1     2096.62     2023.93     71.05 o 
   8   4   1       21.77       36.52     38.92 o 
   9   4   1       28.35       60.87     22.15 o 
  10   4   1      185.17      215.15     27.54 o 
 -10   5   1       37.01        8.78     49.70 o 
  -9   5   1      422.92      412.13     28.14 o 
  -8   5   1       23.52       30.54     41.31 o 
  -7   5   1       17.84      -23.55     43.11 o 
  -6   5   1     1652.00     1634.15     59.87 o 
  -5   5   1      678.77      620.89     39.32 o 
  -4   5   1     2457.05     2115.14     49.50 o 
  -3   5   1       88.22       50.09     10.58 o 
  -2   5   1     4321.76     4442.23     55.48 o 
  -1   5   1       88.40       66.86     11.18 o 
   0   5   1      518.34      526.96     23.05 o 
   1   5   1      697.15      695.13     28.14 o 
   2   5   1      258.87      335.69     23.35 o 
   3   5   1     4026.40     4016.53     59.67 o 
   4   5   1       34.53       74.84     12.37 o 
   5   5   1     1182.83     1002.68     45.30 o 
   6   5   1      118.85       37.92     40.71 o 
   7   5   1       20.39       31.93     42.11 o 
   8   5   1      261.59      252.27     23.75 o 
   9   5   1      588.90      576.18     38.12 o 
  10   5   1       99.36      103.38     26.14 o 
 -10   6   1       33.29       15.77     46.90 o 
  -9   6   1       11.02       15.77     45.70 o 
  -8   6   1      380.21      368.22     27.54 o 
  -7   6   1       15.62       11.97     43.51 o 
  -6   6   1     3167.51     3043.78     76.24 o 
  -5   6   1      576.48      656.42     41.51 o 
  -4   6   1       91.84       97.59     13.57 o 
  -3   6   1      606.15      627.68     31.33 o 
  -2   6   1     2327.11     2329.49     44.51 o 
  -1   6   1     3066.53     3139.98     47.50 o 
   0   6   1     3160.66     3041.41     33.03 o 
   1   6   1        0.56       22.15     19.56 o 
   2   6   1      114.24      172.64     11.78 o 
   3   6   1     1539.03     1663.09     43.71 o 
   4   6   1     1531.89     1367.12     44.71 o 
   5   6   1      321.21      335.49     24.55 o 
   6   6   1     6077.40     5731.91     97.59 o 
   7   6   1       37.73       64.06     21.35 o 
   8   6   1      591.09      618.30     38.52 o 
   9   6   1       26.38        2.00     44.91 o 
  10   6   1       41.62       77.64     24.75 o 
 -10   7   1       85.54       94.00     25.75 o 
  -9   7   1      109.40      121.14     23.15 o 
  -8   7   1        1.92      -28.34     40.12 o 
  -7   7   1       56.11      -13.97     43.91 o 
  -6   7   1     1357.79     1371.51     62.07 o 
  -5   7   1     4031.49     4025.91     79.83 o 
  -4   7   1     2640.38     2447.84     57.68 o 
  -3   7   1     1446.02     1344.56     40.51 o 
  -2   7   1       51.32        2.99     21.75 o 
  -1   7   1     1060.15      952.19     32.53 o 
   0   7   1     3084.62     2981.94     38.82 o 
   1   7   1     1464.21     1474.89     37.52 o 
   2   7   1     1579.50     1512.41     38.92 o 
   3   7   1        5.49       17.56     22.55 o 
   4   7   1      287.85      290.99     20.36 o 
   5   7   1      489.37      511.52     36.12 o 
   6   7   1       41.52       43.11     40.91 o 
   7   7   1      325.50      309.35     24.35 o 
   8   7   1      600.67      615.90     42.31 o 
   9   7   1      261.90      270.23     27.54 o 
  10   7   1       58.59      -54.09     54.68 o 
 -10   8   1       22.08       30.14     46.70 o 
  -9   8   1       30.60       59.87     45.10 o 
  -8   8   1       41.40       62.87     20.96 o 
  -7   8   1     1779.11     1800.00     71.25 o 
  -6   8   1      394.36      388.78     27.14 o 
  -5   8   1     1631.62     1595.83     58.08 o 
  -4   8   1      361.23      368.82     25.95 o 
  -3   8   1      148.17      128.73     13.57 o 
  -2   8   1      893.07      925.05     36.72 o 
  -1   8   1      203.79      157.87     11.58 o 
   0   8   1      400.78      457.15     22.45 o 
   1   8   1      854.42      889.92     33.33 o 
   2   8   1       44.85       52.69     10.98 o 
   3   8   1     3125.84     3157.74     61.07 o 
   4   8   1       46.85        7.58     29.74 o 
   5   8   1     4139.53     3891.19     82.03 o 
   6   8   1        2.49       -9.98     43.71 o 
   7   8   1     2641.80     2646.02     81.23 o 
   8   8   1       32.27       18.76     44.31 o 
   9   8   1       62.99       94.40     24.55 o 
  -9   9   1        0.96       59.08     46.50 o 
  -8   9   1      204.00      164.85     23.15 o 
  -7   9   1     1010.21      971.55     58.68 o 
  -6   9   1      421.82      400.16     27.34 o 
  -5   9   1     4136.25     3987.19     83.62 o 
  -4   9   1     5075.49     5109.02     85.22 o 
  -3   9   1     1820.78     1721.37     51.29 o 
  -2   9   1     2504.61     2388.16     54.09 o 
  -1   9   1     8598.85     8133.44     86.42 o 
   0   9   1       64.30       80.14     13.77 o 
   1   9   1      364.08      380.60     24.15 o 
   2   9   1       26.89        3.59     24.15 o 
   3   9   1      205.16      155.07     14.17 o 
   4   9   1      249.48      244.28     16.76 o 
   5   9   1       56.70       48.70     38.72 o 
   6   9   1        2.14        0.00     42.51 o 
   7   9   1       81.48       42.51     45.30 o 
   8   9   1      232.43      234.31     24.35 o 
   9   9   1       85.62       89.41     25.15 o 
  -9  10   1        0.17      -38.92     45.30 o 
  -8  10   1       95.88       92.80     22.55 o 
  -7  10   1        5.87       30.93     40.31 o 
  -6  10   1      406.90      347.27     26.54 o 
  -5  10   1       54.68       45.90     19.56 o 
  -4  10   1     1220.40     1160.95     53.09 o 
  -3  10   1       48.92       61.27     14.77 o 
  -2  10   1      328.68      251.27     15.17 o 
  -1  10   1        1.56       27.94     24.15 o 
   0  10   1       11.24       27.26     11.38 o 
   1  10   1       81.99       65.46     12.57 o 
   2  10   1       53.74       37.72     12.77 o 
   3  10   1     2685.14     2694.52     63.87 o 
   4  10   1     2119.81     2262.23     64.06 o 
   5  10   1      336.39      323.92     21.55 o 
   6  10   1     1764.44     1751.70     68.66 o 
   7  10   1       57.13       22.95     42.11 o 
   8  10   1      319.16      307.95     26.14 o 
   9  10   1       31.31       55.28     23.15 o 
  -9  11   1      187.73      180.82     26.54 o 
  -8  11   1        4.63       -7.98     43.31 o 
  -7  11   1       37.03        3.59     42.51 o 
  -6  11   1      524.71      472.60     36.32 o 
  -5  11   1      120.80      104.98     21.16 o 
  -4  11   1     4146.50     3831.92     81.83 o 
  -3  11   1      704.32      718.88     42.91 o 
  -2  11   1    10608.45     9716.30    108.77 o 
  -1  11   1      115.80      142.70     14.17 o 
   0  11   1     6066.64     5643.99     57.86 o 
   1  11   1      269.67      224.33     14.77 o 
   2  11   1      804.03      707.31     39.32 o 
   3  11   1     1017.38      936.42     47.70 o 
   4  11   1      775.89      776.56     48.90 o 
   5  11   1      167.34      157.07     22.15 o 
   6  11   1        9.16       -1.60     40.71 o 
   7  11   1        0.79       10.98     42.11 o 
   8  11   1       33.59       -6.19     45.30 o 
   9  11   1       61.96       27.34     50.49 o 
  -9  12   1        1.81       25.15     46.30 o 
  -8  12   1        3.46        6.19     43.11 o 
  -7  12   1       18.99      -44.31     44.31 o 
  -6  12   1       39.34        3.39     41.11 o 
  -5  12   1      871.54      885.93     56.48 o 
  -4  12   1       84.57       35.72     41.11 o 
  -3  12   1      155.29      151.68     18.16 o 
  -2  12   1        4.92        0.00     31.33 o 
  -1  12   1     4008.10     3798.19     74.04 o 
   0  12   1     1056.71     1010.12     32.53 o 
   1  12   1      939.55      877.35     44.31 o 
   2  12   1     1259.81     1245.77     51.09 o 
   3  12   1     1160.75     1120.84     54.88 o 
   4  12   1     1698.97     1684.25     63.87 o 
   5  12   1     3394.76     3245.55     87.62 o 
   6  12   1      687.51      624.08     41.51 o 
   7  12   1       40.58      -46.30     46.30 o 
   8  12   1      176.76      165.25     25.35 o 
   9  12   1        6.01       23.55     44.91 o 
  -8  13   1      173.64      169.04     26.74 o 
  -7  13   1       14.25      -13.57     42.91 o 
  -6  13   1      241.94      233.71     22.95 o 
  -5  13   1      976.50      935.63     60.67 o 
  -4  13   1      242.89      233.71     22.55 o 
  -3  13   1     3918.82     3715.36     84.02 o 
  -2  13   1     1610.30     1568.89     57.68 o 
  -1  13   1     5407.31     5324.17     88.81 o 
   0  13   1        6.38       31.33     22.30 o 
   1  13   1      350.56      323.12     22.55 o 
   2  13   1     4660.89     4596.10     87.42 o 
   3  13   1     2999.54     2877.33     76.84 o 
   4  13   1      408.72      388.58     24.75 o 
   5  13   1      516.59      523.30     35.33 o 
   6  13   1      193.15      216.74     22.95 o 
   7  13   1        3.63      -45.30     45.30 o 
   8  13   1        8.68       41.71     43.31 o 
  -8  14   1       12.14       61.07     24.15 o 
  -7  14   1        2.52       -3.99     42.91 o 
  -6  14   1        6.27       21.95     43.11 o 
  -5  14   1       22.01        4.99     42.11 o 
  -4  14   1      465.62      501.74     34.93 o 
  -3  14   1      301.21      281.41     21.75 o 
  -2  14   1      747.33      666.59     41.71 o 
  -1  14   1      174.58      173.23     18.96 o 
   0  14   1     3269.24     3200.56     53.27 o 
   1  14   1     1329.45     1260.54     56.08 o 
   2  14   1      260.31      214.15     20.76 o 
   3  14   1      137.98      106.38     21.16 o 
   4  14   1     1700.22     1720.17     68.26 o 
   5  14   1      608.36      666.59     46.50 o 
   6  14   1      668.64      630.47     42.71 o 
   7  14   1      724.26      778.76     52.89 o 
   8  14   1        1.82      -13.57     43.91 o 
  -8  15   1      117.69      121.54     27.14 o 
  -7  15   1       74.54       64.86     25.15 o 
  -6  15   1      108.45      103.18     23.15 o 
  -5  15   1       44.49       33.73     20.76 o 
  -4  15   1      290.52      287.39     23.75 o 
  -3  15   1      263.76      291.98     23.55 o 
  -2  15   1     1455.47     1361.13     64.06 o 
  -1  15   1       88.78       78.63     19.76 o 
   0  15   1       33.23        4.16     32.53 o 
   1  15   1     2803.39     2757.98     75.44 o 
   2  15   1     2438.66     2349.84     74.64 o 
   3  15   1     1387.49     1321.41     63.07 o 
   4  15   1     1486.24     1475.89     64.86 o 
   5  15   1      112.13      114.56     20.96 o 
   6  15   1      184.90      235.30     23.95 o 
   7  15   1       23.85       38.72     48.30 o 
   8  15   1       32.22      -49.10     49.10 o 
  -7  16   1      154.47      180.02     26.54 o 
  -6  16   1       90.99        2.00     47.10 o 
  -5  16   1        2.13        5.59     42.71 o 
  -4  16   1        1.37      -39.12     39.12 o 
  -3  16   1     1061.85     1025.44     60.27 o 
  -2  16   1      156.39      142.30     22.95 o 
  -1  16   1     3315.26     3272.90     86.42 o 
   0  16   1      339.41      300.84     16.96 o 
   1  16   1      661.31      687.15     46.50 o 
   2  16   1      303.64      277.02     24.55 o 
   3  16   1        4.08       55.28     39.92 o 
   4  16   1      183.49      157.47     22.75 o 
   5  16   1      494.67      450.45     26.74 o 
   6  16   1      163.45      132.52     23.75 o 
   7  16   1       47.88       40.31     45.90 o 
  -7  17   1       78.64       50.29     49.30 o 
  -6  17   1        0.08       10.58     46.70 o 
  -5  17   1      411.76      389.18     26.14 o 
  -4  17   1      226.11      208.96     23.15 o 
  -3  17   1       19.59       12.77     20.16 o 
  -2  17   1       14.03       25.35     39.92 o 
  -1  17   1      185.86      123.54     24.55 o 
   0  17   1      545.58      561.84     28.37 o 
   1  17   1      509.92      520.70     35.72 o 
   2  17   1      326.62      303.16     23.55 o 
   3  17   1      635.16      582.17     40.31 o 
   4  17   1       70.28       72.45     21.95 o 
   5  17   1      365.41      380.40     25.95 o 
   6  17   1      143.60      133.72     26.34 o 
   7  17   1       20.63        6.99     49.70 o 
  -7  18   1       42.29       -7.18     52.09 o 
  -6  18   1      650.82      757.80     52.89 o 
  -5  18   1      232.40      219.34     25.35 o 
  -4  18   1       60.93       35.33     42.71 o 
  -3  18   1      136.26      150.68     21.16 o 
  -2  18   1      589.37      573.99     43.31 o 
  -1  18   1      147.16      122.94     21.95 o 
   0  18   1      220.37      175.67     22.15 o 
   1  18   1      375.14      381.00     25.95 o 
   2  18   1      253.12      278.41     22.75 o 
   3  18   1      365.05      378.00     28.14 o 
   4  18   1      164.26      155.27     22.35 o 
   5  18   1        3.27       52.89     43.31 o 
   6  18   1      114.19      115.36     26.34 o 
  -6  19   1       24.21        6.99     49.50 o 
  -5  19   1      370.34      358.24     28.74 o 
  -4  19   1      599.01      609.51     41.31 o 
  -3  19   1       52.62       -5.99     46.50 o 
  -2  19   1        2.08       -7.58     40.91 o 
  -1  19   1      279.07      290.39     23.95 o 
   0  19   1      305.53      251.25     18.86 o 
   1  19   1       16.99       25.95     20.56 o 
   2  19   1      407.54      400.36     25.95 o 
   3  19   1        2.95        3.99     39.92 o 
   4  19   1      141.59      104.98     24.55 o 
   5  19   1      125.65       64.46     50.69 o 
   6  19   1        2.95      -47.50     47.50 o 
  -5  20   1      292.51      263.05     27.74 o 
  -4  20   1        2.96      -10.98     45.10 o 
  -3  20   1      224.66      190.00     24.55 o 
  -2  20   1      192.20      222.53     23.55 o 
  -1  20   1      127.02      148.29     22.35 o 
   0  20   1     1350.19     1333.70     48.62 o 
   1  20   1       16.46        5.99     41.71 o 
   2  20   1        9.96      -22.55     41.11 o 
   3  20   1       23.13       46.70     41.11 o 
   4  20   1      129.52      137.11     24.95 o 
   5  20   1      178.71      246.88     26.34 o 
  -5  21   1       91.77       57.88     50.09 o 
  -4  21   1      360.99      328.51     30.34 o 
  -3  21   1      481.91      529.48     37.72 o 
  -2  21   1       90.90       92.41     23.35 o 
  -1  21   1      151.48      163.65     22.95 o 
   0  21   1       41.28       10.92     33.07 o 
   1  21   1      411.97      508.73     40.91 o 
   2  21   1       32.34       19.56     45.90 o 
   3  21   1      569.10      542.66     41.31 o 
   4  21   1       17.70       20.96     45.50 o 
   5  21   1       16.69       21.95     50.09 o 
  -4  22   1       76.38       55.28     26.94 o 
  -3  22   1        0.03       16.37     43.91 o 
  -2  22   1      243.38      268.83     27.74 o 
  -1  22   1       32.86       33.53     47.90 o 
   0  22   1      151.05      126.27     18.37 o 
   1  22   1       21.01       17.76     23.75 o 
   2  22   1        8.53       48.10     43.71 o 
   3  22   1       36.23       61.47     45.70 o 
   4  22   1      368.74      338.29     30.54 o 
  -3  23   1       74.73       63.07     26.54 o 
  -2  23   1      625.97      624.28     47.50 o 
  -1  23   1       21.82       40.12     46.70 o 
   0  23   1      115.02      100.53     18.06 o 
   1  23   1       62.65       59.67     45.70 o 
   2  23   1      306.13      320.52     29.54 o 
 -10   0   2      103.43       80.83     26.54 o 
  -8   0   2     1345.44     1347.76     61.87 o 
  -6   0   2     3992.69     3926.72     78.83 o 
  -4   0   2     5174.20     5314.19     68.85 o 
  -2   0   2    23237.27    22856.78     99.59 o 
   0   0   2    10226.74    10874.75     34.72 o 
   2   0   2      853.89      774.77     27.34 o 
   4   0   2       69.27       56.08     12.17 o 
   6   0   2     1947.67     1803.79     60.87 o 
   8   0   2      278.19      249.47     22.15 o 
  10   0   2       65.50       27.34     49.10 o 
 -10   1   2      128.06       65.66     52.89 o 
  -9   1   2        0.79       44.11     42.11 o 
  -8   1   2        4.43        9.98     41.31 o 
  -7   1   2      472.82      447.66     34.93 o 
  -6   1   2      269.77      280.61     18.36 o 
  -5   1   2      270.56      218.54     16.96 o 
  -4   1   2       12.24       18.56     20.76 o 
  -3   1   2    11933.80    11961.56     87.22 o 
  -2   1   2     5239.69     5256.11     51.49 o 
  -1   1   2     1243.97     1398.85     23.75 o 
   0   1   2    42679.51    38612.17    948.80 o 
   1   1   2    91006.61    80929.67    504.34 o 
   2   1   2    25598.47    26442.62    113.16 o 
   3   1   2    57846.98    56394.43    194.39 o 
   4   1   2     6475.72     6382.34     78.63 o 
   5   1   2      668.27      675.38     39.92 o 
   6   1   2       62.72       61.27     17.56 o 
   7   1   2      337.39      397.96     27.94 o 
   8   1   2      392.44      453.84     30.54 o 
   9   1   2       29.05       25.95     41.91 o 
  10   1   2       11.25       41.11     44.31 o 
 -10   2   2        0.71      -39.52     46.50 o 
  -9   2   2      425.63      434.48     27.34 o 
  -8   2   2      324.95      332.90     24.35 o 
  -7   2   2     2577.07     2641.63     75.64 o 
  -6   2   2      503.87      485.38     29.94 o 
  -5   2   2     1747.84     1718.37     50.09 o 
  -4   2   2     2447.30     2767.56     52.69 o 
  -3   2   2        8.47        1.20     20.56 o 
  -2   2   2     7191.36     7432.92     61.67 o 
  -1   2   2       18.87       10.18      7.98 o 
   0   2   2      307.62      308.84     34.23 o 
   1   2   2    10826.71    11628.67     66.26 o 
   2   2   2     2956.14     3062.34     44.71 o 
   3   2   2     1815.55     1847.70     41.71 o 
   4   2   2     1880.67     1738.33     45.70 o 
   5   2   2      260.87      336.69     25.15 o 
   6   2   2        7.00       35.33     35.72 o 
   7   2   2      122.81       97.19     22.15 o 
   8   2   2        0.02        8.78     37.92 o 
   9   2   2       51.18      -45.70     45.70 o 
  10   2   2       25.63      -32.13     46.50 o 
 -10   3   2       12.30       26.54     48.70 o 
  -9   3   2      254.46      302.56     25.55 o 
  -8   3   2      354.26      380.40     24.75 o 
  -7   3   2        5.98       20.16     42.71 o 
  -6   3   2     1377.50     1451.14     56.28 o 
  -5   3   2      634.97      615.10     37.32 o 
  -4   3   2      712.75      726.47     34.13 o 
  -3   3   2     1298.99     1349.95     37.32 o 
  -2   3   2      863.53      866.37     31.53 o 
  -1   3   2    39667.17    36940.67    380.80 o 
   0   3   2     4630.15     5149.33     45.10 o 
   1   3   2    10940.79    11398.95     70.85 o 
   2   3   2    12621.33    12199.86     83.82 o 
   3   3   2    10117.27    10784.85     90.21 o 
   4   3   2     3115.90     3118.42     58.48 o 
   5   3   2      907.92      839.03     43.71 o 
   6   3   2     1384.54     1287.28     58.48 o 
   7   3   2       98.97       70.25     20.76 o 
   8   3   2      175.57      149.68     21.35 o 
   9   3   2       91.11       62.67     46.90 o 
  10   3   2      117.07      152.48     25.35 o 
 -10   4   2        0.43       53.29     45.90 o 
  -9   4   2       22.08      -37.12     44.71 o 
  -8   4   2      813.67      906.29     59.67 o 
  -7   4   2      486.67      514.12     40.91 o 
  -6   4   2     1945.77     1996.79     62.07 o 
  -5   4   2      428.55      390.18     28.54 o 
  -4   4   2     2350.07     2367.41     52.69 o 
  -3   4   2      340.85      346.07     23.15 o 
  -2   4   2    13580.05    14694.00     93.60 o 
  -1   4   2      151.91      162.66     13.77 o 
   0   4   2      351.42      296.94     14.04 o 
   1   4   2      491.00      540.06     25.55 o 
   2   4   2      478.99      509.92     26.54 o 
   3   4   2     1509.55     1411.82     39.32 o 
   4   4   2       30.68       11.78     25.55 o 
   5   4   2      248.50      212.95     16.17 o 
   6   4   2      149.14      168.84     18.76 o 
   7   4   2       18.19       47.50     41.11 o 
   8   4   2      105.65       46.30     43.71 o 
   9   4   2        2.72       22.35     41.11 o 
  10   4   2      173.74      189.00     27.74 o 
 -10   5   2      127.74      113.16     26.74 o 
  -9   5   2       78.16       77.44     22.95 o 
  -8   5   2      254.45      212.95     24.15 o 
  -7   5   2      352.58      335.69     25.35 o 
  -6   5   2      376.31      358.04     23.55 o 
  -5   5   2     6424.30     6348.61     90.21 o 
  -4   5   2     8104.38     7840.26     90.21 o 
  -3   5   2     1626.89     1641.34     41.51 o 
  -2   5   2     3127.62     3413.20     51.49 o 
  -1   5   2     1619.52     1750.31     38.32 o 
   0   5   2    28399.74    27375.43     84.25 o 
   1   5   2     4470.78     4749.18     55.28 o 
   2   5   2     8694.63     9083.44     80.23 o 
   3   5   2      327.50      360.24     23.75 o 
   4   5   2     2836.29     2985.10     58.88 o 
   5   5   2      156.10      144.69     15.77 o 
   6   5   2        5.82      -18.76     38.12 o 
   7   5   2      541.20      537.87     39.72 o 
   8   5   2      136.61       92.01     21.95 o 
   9   5   2      275.32      311.14     25.55 o 
  10   5   2      197.32      198.58     28.74 o 
 -10   6   2       50.04       65.86     48.10 o 
  -9   6   2       32.37       30.14     48.50 o 
  -8   6   2       43.31       31.53     43.71 o 
  -7   6   2     1929.35     1957.67     70.05 o 
  -6   6   2        0.19        1.40     39.92 o 
  -5   6   2       60.88       13.57     34.33 o 
  -4   6   2     1064.78     1025.24     43.51 o 
  -3   6   2     8739.76     8984.45     89.61 o 
  -2   6   2     2090.42     2111.74     44.71 o 
  -1   6   2     2253.16     2273.20     43.11 o 
   0   6   2     1328.65     1425.12     40.51 o 
   1   6   2     1270.85     1263.93     34.13 o 
   2   6   2     1035.72     1051.18     34.73 o 
   3   6   2     1537.88     1652.71     44.51 o 
   4   6   2       72.90       83.02     13.17 o 
   5   6   2      278.09      272.23     20.96 o 
   6   6   2       23.27       26.74     18.96 o 
   7   6   2     1627.86     1492.25     65.86 o 
   8   6   2        6.17       60.27     19.76 o 
   9   6   2        5.71      -25.15     45.70 o 
  10   6   2       41.27       33.13     50.69 o 
 -10   7   2        3.21       53.09     45.90 o 
  -9   7   2      118.18      125.14     24.15 o 
  -8   7   2        0.84       34.13     40.12 o 
  -7   7   2      326.37      335.09     24.55 o 
  -6   7   2     1238.93     1308.24     58.48 o 
  -5   7   2     6174.54     6196.93     95.20 o 
  -4   7   2     5688.33     5955.64     84.82 o 
  -3   7   2     6382.26     6749.16     82.83 o 
  -2   7   2       23.33       -8.58     22.55 o 
  -1   7   2       35.24       -4.19     21.16 o 
   0   7   2     2737.93     2834.92    130.33 o 
   1   7   2     3358.32     3288.86     52.89 o 
   2   7   2      478.38      503.14     30.54 o 
   3   7   2       13.93       14.37     11.58 o 
   4   7   2        1.35       11.58     27.34 o 
   5   7   2        2.14      -22.35     34.73 o 
   6   7   2        0.80      -42.31     42.31 o 
   7   7   2     1054.20     1031.22     58.08 o 
   8   7   2      553.34      571.59     41.31 o 
   9   7   2      499.01      453.64     36.32 o 
 -10   8   2       21.33        9.38     47.70 o 
  -9   8   2       43.18       43.31     22.75 o 
  -8   8   2      409.22      425.70     31.73 o 
  -7   8   2       12.11      -24.35     44.91 o 
  -6   8   2     1960.08     1927.13     68.46 o 
  -5   8   2      393.98      452.65     31.33 o 
  -4   8   2     8147.59     8324.44    102.58 o 
  -3   8   2      451.07      437.68     31.73 o 
  -2   8   2     5354.20     5389.03     72.85 o 
  -1   8   2     2378.43     2436.26     48.90 o 
   0   8   2     3263.60     2982.65    100.29 o 
   1   8   2     1377.45     1408.43     40.12 o 
   2   8   2        1.36       11.38     23.75 o 
   3   8   2      743.26      703.91     37.32 o 
   4   8   2       96.92      110.17     15.17 o 
   5   8   2      122.56      112.56     18.36 o 
   6   8   2      590.58      615.30     41.71 o 
   7   8   2       85.32      118.55     20.96 o 
   8   8   2      151.58      180.02     24.15 o 
   9   8   2       17.01      -30.54     47.30 o 
  -9   9   2       19.84       27.74     46.30 o 
  -8   9   2       68.53       45.50     48.70 o 
  -7   9   2      115.02       97.79     22.15 o 
  -6   9   2     2656.44     2604.90     77.04 o 
  -5   9   2     1927.23     2005.17     64.86 o 
  -4   9   2     7313.34     7148.92    100.19 o 
  -3   9   2     4674.84     4948.76     79.23 o 
  -2   9   2     2924.14     3072.92     60.87 o 
  -1   9   2      528.26      537.87     34.13 o 
   0   9   2     2160.77     1936.41     43.01 o 
   1   9   2      785.29      707.51     34.93 o 
   2   9   2     2088.32     2011.36     50.29 o 
   3   9   2        8.22       -6.39     27.94 o 
   4   9   2      408.31      430.09     30.74 o 
   5   9   2       73.92       59.87     18.96 o 
   6   9   2     1403.92     1278.30     64.26 o 
   7   9   2      373.02      315.93     23.75 o 
   8   9   2      787.54      692.94     50.49 o 
   9   9   2      326.31      422.51     28.34 o 
  -9  10   2       18.43       63.67     45.50 o 
  -8  10   2       16.05      -11.78     45.90 o 
  -7  10   2      971.82      924.85     59.08 o 
  -6  10   2       26.79      -35.72     47.10 o 
  -5  10   2       20.73      -41.91     41.91 o 
  -4  10   2      332.00      332.10     21.95 o 
  -3  10   2     1505.53     1505.03     52.29 o 
  -2  10   2     1452.70     1592.44     50.49 o 
  -1  10   2     1341.74     1174.32     42.71 o 
   0  10   2       69.12      126.33      8.96 o 
   1  10   2     1001.18      915.27     39.12 o 
   2  10   2      129.43      162.46     14.37 o 
   3  10   2        3.16       -5.79     30.14 o 
   4  10   2       72.91       92.21     17.16 o 
   5  10   2        7.39       -4.19     40.12 o 
   6  10   2      115.94      154.87     21.95 o 
   7  10   2       18.78       25.75     21.16 o 
   8  10   2        0.39        0.00     43.71 o 
   9  10   2        0.13      -13.57     45.70 o 
  -9  11   2       35.19       22.55     47.70 o 
  -8  11   2       24.03       18.16     23.35 o 
  -7  11   2     1024.95     1024.84     62.67 o 
  -6  11   2       10.73       51.89     43.11 o 
  -5  11   2      851.73      809.09     47.90 o 
  -4  11   2       98.37      117.95     19.16 o 
  -3  11   2     2855.12     2789.51     69.25 o 
  -2  11   2       67.70       91.41     15.17 o 
  -1  11   2      107.67      108.97     14.97 o 
   0  11   2        3.98      -19.26     19.26 o 
   1  11   2    10201.77    10346.37    110.97 o 
   2  11   2      767.46      742.03     41.11 o 
   3  11   2     2604.73     2491.94     67.06 o 
   4  11   2      665.42      560.82     40.31 o 
   5  11   2        1.02       24.15     41.91 o 
   6  11   2       75.21       47.10     40.71 o 
   7  11   2      691.65      696.13     47.50 o 
   8  11   2      129.32      163.85     23.35 o 
   9  11   2      185.40      180.62     26.34 o 
  -9  12   2        4.30       18.56     46.30 o 
  -8  12   2      148.91      162.06     24.55 o 
  -7  12   2       92.53       71.65     22.15 o 
  -6  12   2      673.89      644.24     43.71 o 
  -5  12   2        0.42      -37.12     44.91 o 
  -4  12   2     3383.63     3381.67     83.62 o 
  -3  12   2       17.53       24.55     35.33 o 
  -2  12   2       36.78       41.11     32.73 o 
  -1  12   2        3.53       -7.98     30.74 o 
   0  12   2     6716.29     6328.60     65.41 o 
   1  12   2       12.14       -8.18     30.74 o 
   2  12   2     2063.23     2056.86     61.67 o 
   3  12   2        1.65      -37.92     37.92 o 
   4  12   2      711.08      781.55     51.49 o 
   5  12   2      238.43      260.25     23.95 o 
   6  12   2        3.86        0.80     19.56 o 
   7  12   2        5.59        5.79     43.31 o 
   8  12   2       11.20       48.50     23.55 o 
  -9  13   2       22.95       66.86     49.50 o 
  -8  13   2      110.55      106.97     25.75 o 
  -7  13   2        1.02        3.99     43.91 o 
  -6  13   2      289.98      261.25     25.35 o 
  -5  13   2      796.58      697.33     49.50 o 
  -4  13   2     1746.71     1648.72     67.86 o 
  -3  13   2       31.56       41.71     39.12 o 
  -2  13   2      449.95      440.07     32.73 o 
  -1  13   2     1003.92      963.57     51.09 o 
   0  13   2     7354.33     7436.50     92.70 o 
   1  13   2      457.59      483.78     32.13 o 
   2  13   2    12551.75    12334.78    136.91 o 
   3  13   2     3860.29     3671.25     86.02 o 
   4  13   2     2078.35     1868.46     71.05 o 
   5  13   2       30.52       55.08     42.31 o 
   6  13   2      269.00      285.60     23.75 o 
   7  13   2       56.97       -7.98     46.10 o 
   8  13   2      267.83      280.01     26.74 o 
  -8  14   2       11.48       40.51     45.70 o 
  -7  14   2      284.09      284.20     25.95 o 
  -6  14   2      284.05      294.38     24.15 o 
  -5  14   2      767.64      733.45     49.89 o 
  -4  14   2       23.49      -26.94     46.50 o 
  -3  14   2       28.59       34.13     40.12 o 
  -2  14   2       17.54       -6.99     38.32 o 
  -1  14   2     2157.86     2085.40     67.26 o 
   0  14   2      649.33      656.44     30.80 o 
   1  14   2     3424.11     3194.26     79.43 o 
   2  14   2      198.82      172.64     20.76 o 
   3  14   2      291.98      297.57     24.55 o 
   4  14   2      349.44      329.31     24.95 o 
   5  14   2      608.24      618.30     41.51 o 
   6  14   2        1.40      -20.96     41.91 o 
   7  14   2       11.54      -48.30     48.30 o 
   8  14   2       32.69       81.83     23.75 o 
  -8  15   2        7.55       27.94     48.70 o 
  -7  15   2       64.65       57.68     44.91 o 
  -6  15   2        2.19        5.99     43.11 o 
  -5  15   2      114.44      135.51     21.55 o 
  -4  15   2      120.99       93.20     21.95 o 
  -3  15   2        3.60      -23.75     42.71 o 
  -2  15   2      409.80      434.28     31.73 o 
  -1  15   2     4549.24     4309.31     93.40 o 
   0  15   2      626.78      605.47     30.64 o 
   1  15   2     5512.63     5177.48     98.79 o 
   2  15   2     3163.52     2967.94     80.03 o 
   3  15   2     5713.86     5688.40    108.77 o 
   4  15   2      349.34      339.48     24.75 o 
   5  15   2      468.03      443.86     29.74 o 
   6  15   2       44.71       38.12     44.51 o 
   7  15   2       94.75       63.47     49.10 o 
   8  15   2        0.66      -48.10     48.10 o 
  -7  16   2      219.29      227.12     27.94 o 
  -6  16   2      542.21      580.18     43.91 o 
  -5  16   2      422.09      428.50     25.55 o 
  -4  16   2      140.47      167.05     21.55 o 
  -3  16   2       34.44       21.95     42.31 o 
  -2  16   2      829.38      844.62     50.09 o 
  -1  16   2      861.63      811.09     53.69 o 
   0  16   2     1564.41     1611.68     47.63 o 
   1  16   2      122.41       82.83     22.35 o 
   2  16   2      136.99      119.95     22.75 o 
   3  16   2     1020.15      934.63     60.47 o 
   4  16   2      354.37      348.46     26.14 o 
   5  16   2      240.94      236.50     24.15 o 
   6  16   2      336.93      399.16     28.74 o 
   7  16   2        0.64       29.54     45.30 o 
  -7  17   2        1.57      -44.11     50.89 o 
  -6  17   2      282.97      293.18     26.34 o 
  -5  17   2      102.31       79.43     22.95 o 
  -4  17   2      419.94      458.63     34.93 o 
  -3  17   2      288.39      284.40     22.95 o 
  -2  17   2      132.60      161.26     21.35 o 
  -1  17   2     1121.63     1093.89     61.87 o 
   0  17   2     3617.36     3727.41     64.63 o 
   1  17   2      537.75      496.15     31.13 o 
   2  17   2     1697.24     1776.25     70.65 o 
   3  17   2       13.76      -14.37     39.92 o 
   4  17   2     1535.26     1676.46     70.85 o 
   5  17   2      199.70      229.91     23.75 o 
   6  17   2      234.16      266.84     27.74 o 
   7  17   2        1.39      -45.10     45.70 o 
  -7  18   2      661.11      665.60     51.49 o 
  -6  18   2      224.21      222.33     28.94 o 
  -5  18   2      248.66      239.30     26.54 o 
  -4  18   2      137.26       58.08     44.11 o 
  -3  18   2      388.66      389.98     30.93 o 
  -2  18   2       27.64       18.36     19.76 o 
  -1  18   2      125.38      135.11     21.75 o 
   0  18   2       33.00       -2.45     29.29 o 
   1  18   2        1.37       25.15     38.12 o 
   2  18   2        9.80      -40.51     40.51 o 
   3  18   2      111.63       36.32     42.51 o 
   4  18   2       81.77       92.80     22.95 o 
   5  18   2       15.05       23.55     45.10 o 
   6  18   2      163.05      147.09     26.54 o 
  -6  19   2       89.34       59.08     48.90 o 
  -5  19   2      513.39      455.24     31.73 o 
  -4  19   2      755.65      781.75     54.29 o 
  -3  19   2      755.78      791.53     53.69 o 
  -2  19   2        0.26       15.57     42.91 o 
  -1  19   2      258.25      206.76     23.55 o 
   0  19   2       11.84       14.16     28.01 o 
   1  19   2     1706.37     1756.29     74.24 o 
   2  19   2       97.44      130.52     20.36 o 
   3  19   2      498.31      470.01     28.14 o 
   4  19   2       13.14        0.00     41.71 o 
   5  19   2      210.06      245.48     27.14 o 
   6  19   2       27.62      -21.55     46.50 o 
  -5  20   2       33.65       13.97     49.70 o 
  -4  20   2        0.37      -51.49     51.49 o 
  -3  20   2        1.83       12.77     22.35 o 
  -2  20   2      717.21      750.22     53.49 o 
  -1  20   2       87.72       59.08     43.71 o 
   0  20   2      204.76      212.89     31.03 o 
   1  20   2      369.03      351.46     26.14 o 
   2  20   2        0.60      -18.56     42.31 o 
   3  20   2      115.94       92.80     23.15 o 
   4  20   2       28.69       69.05     23.15 o 
   5  20   2        5.40      -25.95     49.50 o 
  -5  21   2      247.08      285.00     28.74 o 
  -4  21   2      201.31      242.69     28.94 o 
  -3  21   2      317.76      314.94     29.54 o 
  -2  21   2       41.03       58.08     23.55 o 
  -1  21   2       51.64       57.08     23.15 o 
   0  21   2      404.93      384.80     20.27 o 
   1  21   2      206.31      145.69     25.75 o 
   2  21   2      877.70     1107.86     64.06 o 
   3  21   2       48.36       27.14     46.10 o 
   4  21   2      254.20      261.05     29.14 o 
  -4  22   2       23.23       53.69     46.10 o 
  -3  22   2       91.35       21.16     49.10 o 
  -2  22   2        9.75       18.36     46.90 o 
  -1  22   2      553.11      641.85     39.32 o 
   0  22   2       34.40       29.91     21.35 o 
   1  22   2      220.31      165.25     26.94 o 
   2  22   2        2.60        2.39     40.71 o 
   3  22   2       14.06       19.16     45.70 o 
  -2  23   2       75.07       77.84     27.34 o 
  -1  23   2       50.46        7.18     50.29 o 
   0  23   2      111.37      106.46     18.84 o 
   1  23   2      247.14      263.24     27.34 o 
   2  23   2       28.04       58.68     47.90 o 
  -9   0   3     1180.08     1397.85     72.05 o 
  -7   0   3      556.90      488.37     36.12 o 
  -5   0   3        5.38      -10.78     26.54 o 
  -3   0   3     1374.57     1458.32     37.32 o 
  -1   0   3      551.61      544.85     23.35 o 
   1   0   3     5414.69     5277.67     49.10 o 
   3   0   3    30330.75    31619.10    152.28 o 
   5   0   3    22393.67    21708.60    161.46 o 
   7   0   3      798.81      889.72     54.88 o 
   9   0   3      124.34      105.58     21.95 o 
 -10   1   3      156.67      203.77     26.54 o 
  -9   1   3       89.28      108.77     22.95 o 
  -8   1   3      112.57       58.28     22.35 o 
  -7   1   3      481.01      448.85     32.73 o 
  -6   1   3      433.64      383.59     28.54 o 
  -5   1   3     1440.04     1345.16     46.10 o 
  -4   1   3      288.46      322.12     21.55 o 
  -3   1   3      406.33      474.80     26.94 o 
  -2   1   3     3151.09     3395.24     45.70 o 
  -1   1   3      597.17      725.27     25.15 o 
   0   1   3     6256.12     6559.92    166.95 o 
   1   1   3       36.87       71.25      9.18 o 
   2   1   3     9623.91    10502.04     78.23 o 
   3   1   3      141.58      174.43     11.38 o 
   4   1   3       74.62       81.63     12.77 o 
   5   1   3      378.63      376.01     20.96 o 
   6   1   3     2987.61     3071.92     75.84 o 
   7   1   3       63.38       45.90     41.11 o 
   8   1   3      237.44      228.12     21.95 o 
   9   1   3        3.56      -24.55     42.91 o 
  10   1   3       18.11       11.78     49.30 o 
 -10   2   3      346.67      391.97     28.94 o 
  -9   2   3      106.30      110.97     22.95 o 
  -8   2   3     1650.95     1576.08     66.66 o 
  -7   2   3      487.77      492.56     33.53 o 
  -6   2   3      280.78      240.29     18.76 o 
  -5   2   3      890.59      853.60     41.51 o 
  -4   2   3      448.38      569.80     29.14 o 
  -3   2   3        9.40        8.78     19.56 o 
  -2   2   3     7164.99     7113.79     62.87 o 
  -1   2   3     6820.84     6827.20     54.68 o 
   0   2   3    18664.73    18903.88    226.82 o 
   1   2   3    19960.79    21551.93     99.19 o 
   2   2   3      793.63      892.92     29.34 o 
   3   2   3     5264.66     5805.55     69.25 o 
   4   2   3     5365.65     5540.91     77.04 o 
   5   2   3     1098.18     1136.60     47.70 o 
   6   2   3     3288.10     3568.07     78.63 o 
   7   2   3      169.90      183.61     22.15 o 
   8   2   3        0.13       39.32     37.12 o 
   9   2   3       16.11       34.93     39.92 o 
  10   2   3       11.59       32.73     43.91 o 
 -10   3   3      175.53      151.48     26.94 o 
  -9   3   3      271.42      269.03     24.95 o 
  -8   3   3      384.93      348.46     24.75 o 
  -7   3   3       60.89       69.85     22.35 o 
  -6   3   3        8.81       -7.18     35.72 o 
  -5   3   3     1046.69     1040.80     42.31 o 
  -4   3   3     4208.34     4068.02     63.87 o 
  -3   3   3     6917.19     7014.20     72.05 o 
  -2   3   3     1294.89     1429.98     35.13 o 
  -1   3   3      276.43      328.51     21.55 o 
   0   3   3     1949.31     1893.76     24.19 o 
   1   3   3    11520.67    12718.57     81.23 o 
   2   3   3     2698.23     3010.65     46.70 o 
   3   3   3     6106.29     6619.83     75.04 o 
   4   3   3       73.87       82.23     12.57 o 
   5   3   3     3659.82     3625.55     73.64 o 
   6   3   3       81.88       55.88     40.91 o 
   7   3   3      792.01      825.06     54.68 o 
   8   3   3       59.74       10.78     41.11 o 
   9   3   3       51.48       51.69     42.71 o 
  10   3   3        2.91       18.76     45.90 o 
 -10   4   3       42.36       35.33     24.95 o 
  -9   4   3      369.54      365.83     26.14 o 
  -8   4   3      147.26      173.03     22.75 o 
  -7   4   3      879.18      848.61     57.48 o 
  -6   4   3      377.26      385.39     21.55 o 
  -5   4   3      248.51      248.28     16.37 o 
  -4   4   3      348.48      330.50     23.75 o 
  -3   4   3      254.57      227.32     17.56 o 
  -2   4   3      960.77      968.16     32.93 o 
  -1   4   3    43554.20    40162.27    453.84 o 
   0   4   3     1661.68     1711.13     36.12 o 
   1   4   3      415.48      465.42     25.55 o 
   2   4   3     2343.44     2289.17     43.51 o 
   3   4   3      263.96      309.95     21.16 o 
   4   4   3      596.48      551.04     34.73 o 
   5   4   3     3285.25     3146.76     69.85 o 
   6   4   3      655.48      686.75     47.30 o 
   7   4   3      515.48      552.83     37.92 o 
   8   4   3       37.51       49.30     19.96 o 
   9   4   3       12.74      -12.57     44.91 o 
  10   4   3        3.89       33.33     47.30 o 
 -10   5   3      115.46      118.95     25.95 o 
  -9   5   3      557.39      541.06     34.93 o 
  -8   5   3      208.47      175.83     22.15 o 
  -7   5   3      375.52      372.61     26.14 o 
  -6   5   3      876.45      912.28     52.09 o 
  -5   5   3     5357.24     5361.89     84.42 o 
  -4   5   3     8895.70     8867.49     94.60 o 
  -3   5   3     8123.01     8360.56     83.82 o 
  -2   5   3      264.14      248.28     20.16 o 
  -1   5   3     7275.08     7033.36     67.46 o 
   0   5   3      579.54      529.72     18.84 o 
   1   5   3     4180.09     4420.67     55.48 o 
   2   5   3      254.33      224.33     12.77 o 
   3   5   3     2642.56     3084.69     55.88 o 
   4   5   3      100.44        8.98     29.34 o 
   5   5   3     1358.00     1503.43     55.68 o 
   6   5   3      338.31      368.22     28.94 o 
   7   5   3      248.08      277.81     22.35 o 
   8   5   3      359.80      352.86     24.95 o 
   9   5   3      138.12      166.65     23.75 o 
 -10   6   3        6.55      -29.14     46.90 o 
  -9   6   3       82.86      106.38     22.75 o 
  -8   6   3      363.55      391.97     25.15 o 
  -7   6   3       22.57       43.91     42.71 o 
  -6   6   3      687.16      639.05     42.71 o 
  -5   6   3      930.51      911.28     46.50 o 
  -4   6   3      804.14      701.12     40.31 o 
  -3   6   3      684.54      751.81     34.33 o 
  -2   6   3    12801.96    12973.23    100.79 o 
  -1   6   3      664.82      693.54     30.34 o 
   0   6   3     1848.75     1766.87     36.92 o 
   1   6   3       91.42       89.41     10.18 o 
   2   6   3      628.43      715.49     31.93 o 
   3   6   3     1209.86     1343.77     42.31 o 
   4   6   3     1593.96     1601.82     48.90 o 
   5   6   3      408.14      380.80     23.55 o 
   6   6   3     1785.65     1850.10     64.86 o 
   7   6   3       40.25       41.71     20.56 o 
   8   6   3        5.41      -16.96     41.31 o 
   9   6   3        3.08       18.16     23.75 o 
 -10   7   3      173.11      145.89     27.34 o 
  -9   7   3      157.43      183.01     23.55 o 
  -8   7   3      640.52      613.90     43.11 o 
  -7   7   3        6.73       15.57     44.11 o 
  -6   7   3     1089.41      901.70     56.08 o 
  -5   7   3     8069.95     8057.20    107.17 o 
  -4   7   3    19309.61    19114.07    146.49 o 
  -3   7   3     1622.66     1698.62     48.50 o 
  -2   7   3      269.53      283.60     21.16 o 
  -1   7   3     2546.64     2717.27     49.50 o 
   0   7   3     2417.20     2365.20     32.53 o 
   1   7   3     1472.64     1571.29     39.92 o 
   2   7   3     2474.52     2524.27     52.09 o 
   3   7   3     1687.11     1789.82     48.90 o 
   4   7   3      531.71      573.19     39.52 o 
   5   7   3        0.42      -35.92     35.92 o 
   6   7   3     1264.69     1249.96     62.87 o 
   7   7   3      486.11      559.82     40.12 o 
   8   7   3      546.31      549.84     42.71 o 
   9   7   3      430.26      428.70     31.93 o 
 -10   8   3       71.88      109.37     26.34 o 
  -9   8   3       49.07       28.74     44.11 o 
  -8   8   3       61.79       45.10     21.75 o 
  -7   8   3      992.50      978.54     61.07 o 
  -6   8   3       87.79      123.14     20.16 o 
  -5   8   3      836.07      793.73     51.29 o 
  -4   8   3      198.72      184.61     17.36 o 
  -3   8   3     9296.50     9153.89    101.39 o 
  -2   8   3      357.91      399.16     26.54 o 
  -1   8   3    20863.27    19915.79    131.52 o 
   0   8   3     3518.33     3584.65    121.84 o 
   1   8   3      212.12      171.84     12.17 o 
   2   8   3      217.16      184.21     12.77 o 
   3   8   3       76.89       75.44     12.97 o 
   4   8   3      239.74      245.28     16.96 o 
   5   8   3      672.67      616.10     42.71 o 
   6   8   3        9.88      -30.74     41.51 o 
   7   8   3      316.82      302.36     22.75 o 
   8   8   3       21.72       51.29     43.71 o 
   9   8   3       67.90      109.37     25.15 o 
  -9   9   3      220.51      179.02     27.34 o 
  -8   9   3       32.72       44.91     44.71 o 
  -7   9   3       48.22       60.67     21.35 o 
  -6   9   3      201.17      147.69     23.75 o 
  -5   9   3      531.60      589.76     40.31 o 
  -4   9   3     1772.01     1816.17     58.28 o 
  -3   9   3     1931.86     1881.03     54.49 o 
  -2   9   3      622.39      720.28     38.92 o 
  -1   9   3     6901.81     7204.80     86.02 o 
   0   9   3      196.66      219.53     10.62 o 
   1   9   3       15.39      -16.57     23.75 o 
   2   9   3        3.74       20.76     24.15 o 
   3   9   3      229.46      271.63     20.96 o 
   4   9   3        0.45       28.54     33.73 o 
   5   9   3      850.46      781.75     50.89 o 
   6   9   3       10.13       23.15     20.56 o 
   7   9   3     1242.28     1258.74     63.67 o 
   8   9   3      181.63      213.95     23.95 o 
   9   9   3      388.36      376.41     29.54 o 
  -9  10   3       12.27       60.67     45.90 o 
  -8  10   3      476.48      457.83     34.33 o 
  -7  10   3        0.66      -42.71     42.71 o 
  -6  10   3       14.87       64.06     21.95 o 
  -5  10   3     1193.30     1143.59     57.48 o 
  -4  10   3     1081.48     1051.58     52.89 o 
  -3  10   3        3.33       24.95     31.53 o 
  -2  10   3     7387.56     7017.99     92.41 o 
  -1  10   3      659.35      518.31     35.13 o 
   0  10   3     8922.81     8594.95     68.37 o 
   1  10   3      123.80       84.02     12.97 o 
   2  10   3        7.88       38.12     13.17 o 
   3  10   3       36.97       34.93     14.97 o 
   4  10   3     1354.58     1247.77     55.08 o 
   5  10   3      236.17      277.41     22.95 o 
   6  10   3     1106.86     1195.68     59.87 o 
   7  10   3        3.17       -3.59     42.11 o 
   8  10   3        3.36       10.38     44.11 o 
   9  10   3        0.47        0.00     48.70 o 
  -9  11   3        3.21       -2.20     47.10 o 
  -8  11   3      136.53      143.50     24.35 o 
  -7  11   3        1.84      -39.52     41.91 o 
  -6  11   3       17.18        6.39     42.71 o 
  -5  11   3        2.14      -27.74     44.31 o 
  -4  11   3      524.41      510.92     40.12 o 
  -3  11   3      285.73      301.36     18.56 o 
  -2  11   3     1155.44     1120.24     46.30 o 
  -1  11   3      533.99      563.61     39.32 o 
   0  11   3       69.72       56.20     33.73 o 
   1  11   3      327.37      394.37     28.34 o 
   2  11   3      590.38      531.68     32.93 o 
   3  11   3      826.87      788.54     47.10 o 
   4  11   3     1002.01      966.56     53.49 o 
   5  11   3       26.97       54.09     43.31 o 
   6  11   3     2745.54     2775.15     83.42 o 
   7  11   3        4.82      -11.58     42.31 o 
   8  11   3      323.58      316.33     28.14 o 
   9  11   3       10.35       33.33     45.90 o 
  -9  12   3      542.42      538.66     38.92 o 
  -8  12   3      160.19      177.03     24.75 o 
  -7  12   3      133.43      121.94     23.55 o 
  -6  12   3      440.25      470.61     35.13 o 
  -5  12   3       54.10       91.61     22.15 o 
  -4  12   3     2005.65     1830.14     66.86 o 
  -3  12   3      182.69      172.44     18.96 o 
  -2  12   3     3504.33     3450.32     75.04 o 
  -1  12   3     4183.66     3773.44     75.44 o 
   0  12   3     5391.27     5095.10    111.17 o 
   1  12   3     2013.90     2121.52     60.67 o 
   2  12   3      503.91      505.53     32.33 o 
   3  12   3     1853.83     1725.56     62.87 o 
   4  12   3      240.99      227.72     23.35 o 
   5  12   3     2956.52     2923.03     81.43 o 
   6  12   3      150.82      150.48     22.15 o 
   7  12   3       42.40        0.00     47.30 o 
   8  12   3        0.37      -17.76     44.31 o 
  -9  13   3      118.78      102.38     27.54 o 
  -8  13   3       19.24       -2.20     50.09 o 
  -7  13   3      137.31      164.45     23.95 o 
  -6  13   3       14.06       47.90     41.31 o 
  -5  13   3      102.29      114.16     22.55 o 
  -4  13   3       11.12       29.14     22.35 o 
  -3  13   3     1126.51     1110.06     54.88 o 
  -2  13   3      136.01       82.83     18.76 o 
  -1  13   3      269.15      205.77     19.16 o 
   0  13   3      245.95      248.99     14.09 o 
   1  13   3      138.91      138.71     17.36 o 
   2  13   3     3031.50     3069.13     75.84 o 
   3  13   3      381.61      403.15     29.14 o 
   4  13   3      465.50      499.15     33.93 o 
   5  13   3     1429.98     1418.41     66.66 o 
   6  13   3      166.35      164.65     23.15 o 
   7  13   3      386.49      396.16     30.93 o 
   8  13   3        1.31        4.59     45.90 o 
  -8  14   3      602.97      683.36     53.09 o 
  -7  14   3       81.42        8.18     47.90 o 
  -6  14   3       84.99       44.71     44.71 o 
  -5  14   3       71.99       44.51     21.95 o 
  -4  14   3       30.91      -31.73     47.10 o 
  -3  14   3     1361.46     1384.88     62.47 o 
  -2  14   3     2885.84     2882.52     75.44 o 
  -1  14   3     2970.53     2926.03     75.04 o 
   0  14   3     4835.77     4663.33     77.84 o 
   1  14   3      595.14      705.71     46.70 o 
   2  14   3       12.24       26.14     40.71 o 
   3  14   3       45.68       29.34     46.50 o 
   4  14   3     2617.14     2643.62     80.43 o 
   5  14   3       16.24       35.92     42.91 o 
   6  14   3      988.34      980.73     64.26 o 
   7  14   3      107.85       70.45     25.55 o 
   8  14   3        1.16      -21.35     48.70 o 
  -8  15   3      119.48      109.37     26.94 o 
  -7  15   3       72.86       38.12     50.49 o 
  -6  15   3       19.92       52.69     43.51 o 
  -5  15   3       30.43       25.35     41.71 o 
  -4  15   3      702.17      706.31     47.10 o 
  -3  15   3      146.67      138.91     22.75 o 
  -2  15   3      110.86      105.58     22.35 o 
  -1  15   3       26.40       13.17     40.12 o 
   0  15   3      695.10      685.63     40.22 o 
   1  15   3     2188.37     2175.61     71.45 o 
   2  15   3     1245.52     1142.79     61.67 o 
   3  15   3     2132.41     2036.30     74.04 o 
   4  15   3       22.14       66.86     20.76 o 
   5  15   3        4.43       -3.79     43.11 o 
   6  15   3       33.51       59.47     44.11 o 
   7  15   3       44.54        4.39     45.30 o 
  -7  16   3      614.38      665.00     46.50 o 
  -6  16   3       16.40       57.28     43.31 o 
  -5  16   3       85.71       73.64     21.95 o 
  -4  16   3       35.80      -10.78     41.71 o 
  -3  16   3       71.17       67.06     21.35 o 
  -2  16   3      327.73      293.58     24.15 o 
  -1  16   3      669.48      718.68     47.70 o 
   0  16   3      306.73      277.54     40.51 o 
   1  16   3       20.38       56.08     21.16 o 
   2  16   3       74.52       14.97     43.51 o 
   3  16   3      571.25      503.54     36.32 o 
   4  16   3       24.41        1.80     21.35 o 
   5  16   3     1064.81     1138.60     64.26 o 
   6  16   3      100.47      -23.55     48.10 o 
   7  16   3      361.84      389.78     29.14 o 
  -7  17   3       42.32       64.46     48.50 o 
  -6  17   3      138.83      140.70     26.34 o 
  -5  17   3      998.66      923.05     63.67 o 
  -4  17   3       59.31       77.24     21.16 o 
  -3  17   3      198.69      230.31     21.75 o 
  -2  17   3      294.65      257.46     23.75 o 
  -1  17   3      331.10      385.99     23.95 o 
   0  17   3     1551.21     1543.25     56.38 o 
   1  17   3      352.94      380.00     23.95 o 
   2  17   3      465.98      413.73     27.14 o 
   3  17   3      226.70      223.33     22.35 o 
   4  17   3        7.92      -44.31     44.31 o 
   5  17   3      148.45      182.42     23.95 o 
   6  17   3        8.46      -44.91     48.70 o 
   7  17   3        1.76      -43.51     47.90 o 
  -7  18   3       91.84       72.05     53.49 o 
  -6  18   3      404.90      424.90     30.93 o 
  -5  18   3       37.21       37.92     49.10 o 
  -4  18   3      206.80      217.14     23.95 o 
  -3  18   3        5.93      -24.75     43.71 o 
  -2  18   3      619.62      549.44     40.71 o 
  -1  18   3       27.67       23.35     40.31 o 
   0  18   3        5.30      -11.46     26.38 o 
   1  18   3        1.08        5.39     36.32 o 
   2  18   3      558.85      582.37     38.12 o 
   3  18   3       89.27       37.12     44.91 o 
   4  18   3      375.33      395.96     28.94 o 
   5  18   3      134.54      158.07     25.55 o 
   6  18   3      510.50      587.96     41.71 o 
  -6  19   3       35.67        9.38     51.29 o 
  -5  19   3      375.50      367.42     29.14 o 
  -4  19   3     1054.99     1243.38     68.46 o 
  -3  19   3      189.66      182.61     25.15 o 
  -2  19   3      127.15       85.22     23.15 o 
  -1  19   3       83.93       26.74     44.11 o 
   0  19   3      173.43      186.05     15.59 o 
   1  19   3      120.55       46.70     43.11 o 
   2  19   3      573.86      517.91     34.33 o 
   3  19   3       90.71      100.19     22.55 o 
   4  19   3       90.02       59.67     23.35 o 
   5  19   3       29.78       64.26     48.30 o 
   6  19   3        4.23       66.06     47.70 o 
  -5  20   3       90.11       68.46     26.34 o 
  -4  20   3      137.88      109.17     26.54 o 
  -3  20   3      905.64      961.17     66.66 o 
  -2  20   3       76.52       78.43     22.95 o 
  -1  20   3     1085.51     1206.26     66.26 o 
   0  20   3      274.07      309.07     34.93 o 
   1  20   3       29.98       55.68     43.31 o 
   2  20   3       49.80       36.92     22.35 o 
   3  20   3      105.05      116.35     22.15 o 
   4  20   3      294.16      313.34     27.54 o 
   5  20   3      194.31      256.06     26.94 o 
  -5  21   3       96.65       97.00     26.94 o 
  -4  21   3      401.60      429.09     33.53 o 
  -3  21   3      406.14      395.37     29.74 o 
  -2  21   3       15.22      -49.30     49.30 o 
  -1  21   3        0.72       38.72     42.11 o 
   0  21   3       26.18       34.66     30.90 o 
   1  21   3      516.16      532.68     39.32 o 
   2  21   3       86.79      122.34     24.15 o 
   3  21   3      294.40      309.15     28.54 o 
   4  21   3        0.12      -26.34     49.70 o 
  -4  22   3       30.05       44.11     53.69 o 
  -3  22   3        7.24      -45.90     45.90 o 
  -2  22   3      868.45     1063.96     65.86 o 
  -1  22   3      188.99      260.85     25.75 o 
   0  22   3      267.96      326.94     19.54 o 
   1  22   3       94.01       82.03     25.15 o 
   2  22   3       20.88       32.93     46.30 o 
   3  22   3       55.07       24.55     25.95 o 
  -2  23   3       88.98       14.57     56.48 o 
  -1  23   3       14.66       40.91     50.29 o 
   0  23   3       16.51       53.58     21.67 o 
   1  23   3        8.95        2.39     44.51 o 
   2  23   3       74.69       92.21     26.74 o 
 -10   0   4      234.95      262.45     27.34 o 
  -8   0   4       29.43       21.16     21.35 o 
  -6   0   4        5.78        3.59     34.93 o 
  -4   0   4      371.89      352.26     26.54 o 
  -2   0   4      726.37      673.58     29.54 o 
   0   0   4       40.46       71.88     18.06 o 
   2   0   4    26914.85    28099.32    134.52 o 
   4   0   4    39991.87    37974.49    196.98 o 
   6   0   4     7210.29     6983.07    109.17 o 
   8   0   4       29.14       -5.59     42.71 o 
  10   0   4      155.96      165.45     27.14 o 
 -10   1   4        3.90        6.59     47.10 o 
  -9   1   4        0.11       33.53     20.96 o 
  -8   1   4      718.74      748.82     48.50 o 
  -7   1   4      624.14      583.97     39.72 o 
  -6   1   4     2303.29     2366.41     64.66 o 
  -5   1   4       38.43       62.67     13.97 o 
  -4   1   4      935.77      823.06     35.53 o 
  -3   1   4       25.87       11.58     10.18 o 
  -2   1   4     6663.33     6560.56     65.46 o 
  -1   1   4     5611.39     5618.35     56.28 o 
   0   1   4      128.34      149.80     16.37 o 
   1   1   4     2949.89     3223.80     45.30 o 
   2   1   4     6957.66     7088.05     70.25 o 
   3   1   4      574.84      541.86     30.54 o 
   4   1   4     3984.45     3981.60     68.66 o 
   5   1   4       75.98       87.22     17.56 o 
   6   1   4     1278.70     1295.87     60.47 o 
   7   1   4      423.89      444.06     32.13 o 
   8   1   4      220.42      221.33     22.75 o 
   9   1   4        3.65       42.51     45.50 o 
  10   1   4       68.51       26.54     48.70 o 
 -10   2   4       11.17      -15.37     49.89 o 
  -9   2   4      140.60      204.17     23.35 o 
  -8   2   4        2.05       36.72     42.51 o 
  -7   2   4        5.50       -1.40     43.51 o 
  -6   2   4      350.62      352.66     22.15 o 
  -5   2   4      402.08      455.04     31.93 o 
  -4   2   4      185.38      257.26     20.96 o 
  -3   2   4     1354.78     1379.09     36.92 o 
  -2   2   4     5544.63     5487.22     60.87 o 
  -1   2   4     2371.72     2363.81     40.71 o 
   0   2   4      101.91      109.24      7.54 o 
   1   2   4     2503.04     2643.82     42.91 o 
   2   2   4      355.49      396.56     25.75 o 
   3   2   4    24000.87    24082.39    142.90 o 
   4   2   4     1155.92     1157.56     44.51 o 
   5   2   4    14183.93    14005.65    136.11 o 
   6   2   4       59.23      -17.96     41.91 o 
   7   2   4      119.31      112.16     21.35 o 
   8   2   4        5.70       35.92     19.76 o 
   9   2   4      173.06      201.38     25.95 o 
  10   2   4        0.68      -45.90     45.90 o 
 -10   3   4      234.35      249.07     27.94 o 
  -9   3   4       41.62       -5.79     45.10 o 
  -8   3   4        0.19        8.38     42.51 o 
  -7   3   4     1737.30     1825.75     68.26 o 
  -6   3   4      700.89      725.47     49.10 o 
  -5   3   4     5184.75     5231.56     83.22 o 
  -4   3   4        3.68       24.15     27.54 o 
  -3   3   4        9.10       20.56     21.16 o 
  -2   3   4     4883.16     4805.46     59.08 o 
  -1   3   4     1545.51     1544.94     35.92 o 
   0   3   4      399.38      349.42     16.53 o 
   1   3   4      762.33      692.54     28.14 o 
   2   3   4     4917.68     5201.63     63.67 o 
   3   3   4     3329.57     3462.30     59.08 o 
   4   3   4     2939.10     2856.37     61.27 o 
   5   3   4     4554.89     4550.60     83.82 o 
   6   3   4     1062.07      983.53     54.49 o 
   7   3   4        1.93      -40.12     40.12 o 
   8   3   4       42.84       65.86     19.96 o 
   9   3   4        3.31       17.16     43.71 o 
 -10   4   4       17.87       24.35     45.30 o 
  -9   4   4        5.92      -19.36     45.30 o 
  -8   4   4      373.44      380.20     30.54 o 
  -7   4   4      446.34      501.94     33.73 o 
  -6   4   4      116.66      119.55     19.16 o 
  -5   4   4     2297.97     2198.76     59.67 o 
  -4   4   4     1299.09     1480.28     44.31 o 
  -3   4   4      786.12      793.73     32.53 o 
  -2   4   4    14741.33    15539.82    105.78 o 
  -1   4   4      656.74      646.64     29.14 o 
   0   4   4      222.49      277.72     13.81 o 
   1   4   4     2549.04     2724.85     45.90 o 
   2   4   4      595.71      573.99     29.74 o 
   3   4   4      634.53      593.35     31.93 o 
   4   4   4     6586.44     6537.41     89.21 o 
   5   4   4       33.38       -8.58     35.33 o 
   6   4   4      369.97      431.09     29.54 o 
   7   4   4       37.33      -14.97     42.51 o 
   8   4   4        4.55       11.38     41.11 o 
   9   4   4       25.39       47.70     44.51 o 
 -10   5   4       38.77       35.72     48.50 o 
  -9   5   4      574.35      569.20     44.91 o 
  -8   5   4        4.08       25.95     41.51 o 
  -7   5   4      135.20      180.62     23.55 o 
  -6   5   4     1631.17     1610.80     60.67 o 
  -5   5   4     2023.25     2122.72     60.67 o 
  -4   5   4     1979.94     1878.64     52.29 o 
  -3   5   4      344.12      374.81     26.14 o 
  -2   5   4        4.51        0.00     23.55 o 
  -1   5   4    10580.38    11439.27     88.61 o 
   0   5   4     6760.84     6662.78    166.35 o 
   1   5   4      248.11      250.67     20.96 o 
   2   5   4        6.60       18.76     20.76 o 
   3   5   4       20.61        6.39     23.95 o 
   4   5   4      630.58      622.49     39.72 o 
   5   5   4       71.72       88.61     16.76 o 
   6   5   4       53.57       14.57     44.11 o 
   7   5   4       64.48       -3.39     39.32 o 
   8   5   4       86.06       77.64     20.56 o 
   9   5   4      167.07      176.43     25.95 o 
 -10   6   4       31.79       24.75     49.10 o 
  -9   6   4       15.50      -31.93     45.30 o 
  -8   6   4       52.39       54.09     21.35 o 
  -7   6   4       90.60       99.79     22.75 o 
  -6   6   4        0.61       55.88     39.32 o 
  -5   6   4       41.66      -11.58     37.12 o 
  -4   6   4     1508.09     1373.10     48.30 o 
  -3   6   4    22286.27    23050.77    147.49 o 
  -2   6   4      262.82      316.73     24.55 o 
  -1   6   4    33375.36    34219.41    158.86 o 
   0   6   4      309.09      377.40     37.22 o 
   1   6   4     2201.79     2328.69     46.90 o 
   2   6   4     1907.63     2059.46     47.70 o 
   3   6   4     2152.77     2252.45     53.09 o 
   4   6   4     1445.37     1440.16     50.29 o 
   5   6   4      404.84      413.73     29.94 o 
   6   6   4      130.55      191.20     21.75 o 
   7   6   4       36.04       27.54     39.12 o 
   8   6   4        0.03      -42.11     42.11 o 
   9   6   4      141.24      109.17     26.54 o 
 -10   7   4       94.50       34.33     52.49 o 
  -9   7   4      108.85       95.60     24.15 o 
  -8   7   4      388.18      384.59     26.34 o 
  -7   7   4       58.24       55.68     22.55 o 
  -6   7   4      116.64      102.78     20.76 o 
  -5   7   4      664.24      684.95     46.90 o 
  -4   7   4     4232.78     4297.73     75.64 o 
  -3   7   4      909.77      812.89     41.71 o 
  -2   7   4      404.74      462.03     29.14 o 
  -1   7   4     3872.05     4179.98     62.27 o 
   0   7   4     6883.14     7115.78     55.53 o 
   1   7   4     3559.93     3618.77     59.47 o 
   2   7   4      908.10      838.03     37.32 o 
   3   7   4     1195.20     1186.90     45.10 o 
   4   7   4       34.47       30.54     30.34 o 
   5   7   4      581.25      608.32     40.71 o 
   6   7   4      198.81      186.81     22.55 o 
   7   7   4      126.90       87.81     20.16 o 
   8   7   4      368.22      362.04     25.75 o 
   9   7   4      194.03      186.41     27.14 o 
 -10   8   4        1.96        0.00     46.70 o 
  -9   8   4      112.95      101.98     25.75 o 
  -8   8   4        2.59      -40.51     46.10 o 
  -7   8   4       19.23       37.52     42.71 o 
  -6   8   4      282.21      268.83     24.35 o 
  -5   8   4       13.56      -41.91     41.91 o 
  -4   8   4     6238.76     6404.49     93.80 o 
  -3   8   4      163.62      174.23     15.97 o 
  -2   8   4    22142.29    22340.87    149.09 o 
  -1   8   4       69.27       68.06     12.37 o 
   0   8   4     4382.60     4578.22     47.28 o 
   1   8   4     2707.31     2805.28     56.28 o 
   2   8   4      194.41      266.04     17.16 o 
   3   8   4      157.18      171.44     14.97 o 
   4   8   4     1126.85     1088.70     49.89 o 
   5   8   4      866.06      901.70     51.09 o 
   6   8   4       12.07      -43.11     43.11 o 
   7   8   4        7.90       14.57     39.32 o 
   8   8   4       78.28      114.76     22.55 o 
   9   8   4       19.79      -49.50     49.50 o 
  -9   9   4       16.65       29.54     24.75 o 
  -8   9   4        4.39       26.54     42.91 o 
  -7   9   4       35.34       28.74     42.31 o 
  -6   9   4      658.75      712.10     49.10 o 
  -5   9   4      646.68      587.96     43.71 o 
  -4   9   4      462.13      444.06     30.34 o 
  -3   9   4       13.80      -27.34     32.73 o 
  -2   9   4      359.45      403.35     24.95 o 
  -1   9   4     2102.53     1852.69     50.69 o 
   0   9   4      270.65      231.04     12.34 o 
   1   9   4     5759.55     5877.20     80.63 o 
   2   9   4      812.46      739.24     38.32 o 
   3   9   4       96.79       34.93     32.73 o 
   4   9   4      913.91      846.81     47.10 o 
   5   9   4      151.31       82.23     21.75 o 
   6   9   4       28.25      -42.11     42.11 o 
   7   9   4       88.90       91.01     20.96 o 
   8   9   4      308.54      298.57     26.74 o 
   9   9   4       52.23       51.89     48.10 o 
  -9  10   4       75.23       92.21     26.54 o 
  -8  10   4       75.69       81.23     23.95 o 
  -7  10   4       97.63       40.31     44.51 o 
  -6  10   4      130.49      153.88     23.15 o 
  -5  10   4      376.96      387.58     29.54 o 
  -4  10   4      528.37      590.75     42.11 o 
  -3  10   4     2107.50     1969.84     60.47 o 
  -2  10   4      220.50      212.95     18.16 o 
  -1  10   4      279.97      215.94     14.97 o 
   0  10   4      220.57      244.04     12.52 o 
   1  10   4      139.87      128.53     13.97 o 
   2  10   4        0.77       15.37     13.57 o 
   3  10   4      790.79      747.02     44.31 o 
   4  10   4     1312.91     1221.82     57.88 o 
   5  10   4     1353.79     1301.25     62.67 o 
   6  10   4      125.22      117.35     21.16 o 
   7  10   4       54.65       74.04     21.55 o 
   8  10   4       14.15       57.88     22.35 o 
   9  10   4      285.23      332.90     29.14 o 
  -9  11   4       84.08       58.68     27.74 o 
  -8  11   4       75.12      110.77     23.75 o 
  -7  11   4      315.17      292.18     24.55 o 
  -6  11   4      545.00      489.77     36.12 o 
  -5  11   4       56.68       74.64     22.95 o 
  -4  11   4      220.55      199.38     21.16 o 
  -3  11   4     1329.70     1367.91     55.28 o 
  -2  11   4      384.54      448.45     34.13 o 
  -1  11   4     3967.79     4088.97     76.64 o 
   0  11   4     1025.71      937.28     59.27 o 
   1  11   4     2273.84     2176.21     58.88 o 
   2  11   4     1033.68      994.70     46.70 o 
   3  11   4     2085.51     2012.35     63.27 o 
   4  11   4      122.89       82.23     19.96 o 
   5  11   4      195.42      207.96     22.75 o 
   6  11   4       89.27       83.82     20.96 o 
   7  11   4      242.96      237.90     23.35 o 
   8  11   4       15.15      -17.56     43.71 o 
  -9  12   4      115.14      152.48     28.54 o 
  -8  12   4      102.81      100.79     25.15 o 
  -7  12   4      362.65      362.83     26.74 o 
  -6  12   4      298.78      303.96     26.34 o 
  -5  12   4      418.45      353.45     34.53 o 
  -4  12   4      212.97      205.37     21.75 o 
  -3  12   4      695.71      724.67     50.29 o 
  -2  12   4      373.75      333.50     20.16 o 
  -1  12   4     1596.15     1580.47     55.08 o 
   0  12   4      181.61      144.90     13.67 o 
   1  12   4       62.49       49.30     15.57 o 
   2  12   4      972.66      949.40     49.50 o 
   3  12   4      638.15      623.09     41.31 o 
   4  12   4     6111.67     6102.52    107.57 o 
   5  12   4      285.85      252.07     23.35 o 
   6  12   4      190.42      177.23     22.75 o 
   7  12   4       34.94       66.06     22.55 o 
   8  12   4      145.31       87.22     25.35 o 
  -8  13   4       62.86       82.63     26.14 o 
  -7  13   4      138.99      156.47     23.75 o 
  -6  13   4     1008.52     1200.27     61.67 o 
  -5  13   4       58.19       38.12     45.70 o 
  -4  13   4     1231.16     1167.34     62.07 o 
  -3  13   4      355.56      361.44     23.15 o 
  -2  13   4      647.50      698.53     41.91 o 
  -1  13   4       91.68       39.32     36.72 o 
   0  13   4      504.56      458.73     33.03 o 
   1  13   4     1807.30     1793.22     61.07 o 
   2  13   4     2695.94     2662.98     73.25 o 
   3  13   4     1757.95     1641.34     67.46 o 
   4  13   4      764.92      767.18     51.09 o 
   5  13   4      103.78      114.16     21.55 o 
   6  13   4        2.78      -17.36     42.71 o 
   7  13   4      164.76      167.85     24.75 o 
   8  13   4        9.54       -6.99     48.90 o 
  -8  14   4       66.60       29.14     55.08 o 
  -7  14   4       55.03       95.60     23.95 o 
  -6  14   4      134.71      130.52     23.55 o 
  -5  14   4        4.06      -26.14     42.71 o 
  -4  14   4      370.40      357.85     29.34 o 
  -3  14   4      314.52      343.87     24.15 o 
  -2  14   4      510.70      552.83     41.51 o 
  -1  14   4      248.86      226.72     19.56 o 
   0  14   4      670.75      732.05     37.62 o 
   1  14   4       77.02       56.08     40.51 o 
   2  14   4      350.26      368.62     28.74 o 
   3  14   4     4045.48     4211.52     96.00 o 
   4  14   4      366.63      353.25     25.15 o 
   5  14   4     1901.33     1928.33     74.64 o 
   6  14   4        8.85      -47.90     47.90 o 
   7  14   4        9.48      -17.56     45.10 o 
  -8  15   4       62.70      120.15     26.94 o 
  -7  15   4      327.33      367.82     30.74 o 
  -6  15   4      228.57      212.55     25.75 o 
  -5  15   4     2193.82     2311.12     79.63 o 
  -4  15   4        0.91        8.58     41.31 o 
  -3  15   4      762.35      705.91     43.91 o 
  -2  15   4      137.05      114.56     22.35 o 
  -1  15   4       29.35       48.30     20.96 o 
   0  15   4      826.78      888.55     39.05 o 
   1  15   4      325.91      312.54     23.15 o 
   2  15   4     1868.33     1886.22     71.25 o 
   3  15   4      617.80      566.41     39.92 o 
   4  15   4       14.51       26.94     39.92 o 
   5  15   4      414.38      372.02     33.13 o 
   6  15   4      298.82      328.51     25.55 o 
   7  15   4       20.71       25.15     47.30 o 
  -7  16   4        5.07       26.74     45.70 o 
  -6  16   4      165.14      131.12     25.55 o 
  -5  16   4        2.46       -9.78     44.71 o 
  -4  16   4      146.17      104.18     22.55 o 
  -3  16   4      563.02      520.30     36.32 o 
  -2  16   4        7.09        0.00     43.31 o 
  -1  16   4        4.73        4.79     44.11 o 
   0  16   4      368.44      436.29     18.95 o 
   1  16   4     1360.82     1299.66     62.07 o 
   2  16   4     1845.95     2024.53     73.25 o 
   3  16   4      368.69      323.12     24.15 o 
   4  16   4     1787.86     1730.95     74.04 o 
   5  16   4       40.91       -4.19     47.10 o 
   6  16   4      738.14      798.52     54.88 o 
   7  16   4       77.58       38.12     48.30 o 
  -7  17   4       10.39        0.00     51.69 o 
  -6  17   4      573.11      570.00     44.11 o 
  -5  17   4      214.70      253.47     25.35 o 
  -4  17   4      973.89      895.11     62.47 o 
  -3  17   4      123.37      122.54     22.35 o 
  -2  17   4      171.31      176.83     21.75 o 
  -1  17   4       20.34      -11.97     40.91 o 
   0  17   4      453.81      458.01     22.31 o 
   1  17   4      390.51      455.44     31.53 o 
   2  17   4        7.81       23.55     37.92 o 
   3  17   4       59.64       67.66     21.35 o 
   4  17   4       59.95       70.45     21.95 o 
   5  17   4       56.31       29.94     45.90 o 
   6  17   4       75.20       48.10     26.34 o 
  -6  18   4      141.02      176.03     27.14 o 
  -5  18   4       30.14       51.29     45.90 o 
  -4  18   4       34.41        3.99     46.30 o 
  -3  18   4     1388.08     1452.93     69.65 o 
  -2  18   4       11.17       11.18     41.11 o 
  -1  18   4      393.19      459.43     29.54 o 
   0  18   4       81.87       76.75     18.14 o 
   1  18   4       71.21       54.29     40.31 o 
   2  18   4      318.87      354.45     24.35 o 
   3  18   4      768.50      851.60     57.28 o 
   4  18   4      346.55      375.21     26.14 o 
   5  18   4      519.79      446.06     31.33 o 
   6  18   4      223.24      210.95     28.14 o 
  -6  19   4       18.13       -4.79     48.30 o 
  -5  19   4      590.68      759.60     47.50 o 
  -4  19   4      446.71      474.00     36.52 o 
  -3  19   4      694.07      632.86     42.31 o 
  -2  19   4      189.27      183.21     24.35 o 
  -1  19   4       18.60       15.57     43.11 o 
   0  19   4      757.68      801.18     38.72 o 
   1  19   4      872.81      919.06     61.27 o 
   2  19   4       20.78       20.36     41.71 o 
   3  19   4      101.54       99.39     22.75 o 
   4  19   4       77.11       15.57     47.30 o 
   5  19   4       35.41       39.92     48.70 o 
  -5  20   4       26.99       61.27     45.50 o 
  -4  20   4      154.26      165.45     26.94 o 
  -3  20   4      136.01      125.54     23.95 o 
  -2  20   4     2173.63     2096.58     84.62 o 
  -1  20   4      166.15      146.89     24.35 o 
   0  20   4       65.82       47.35     15.72 o 
   1  20   4       40.17       10.58     44.91 o 
   2  20   4      163.38      223.93     23.75 o 
   3  20   4      622.44      651.03     46.70 o 
   4  20   4      211.15      193.79     27.74 o 
   5  20   4      590.01      695.53     49.50 o 
  -4  21   4      262.20      243.49     29.34 o 
  -3  21   4      110.94      110.77     25.55 o 
  -2  21   4      176.65      130.33     28.54 o 
  -1  21   4      548.43      581.37     35.72 o 
   0  21   4      147.86      181.36     17.00 o 
   1  21   4      144.71      134.32     25.75 o 
   2  21   4      628.61      574.99     40.31 o 
   3  21   4       49.64       -4.79     46.30 o 
   4  21   4      124.01       93.40     26.74 o 
  -3  22   4      381.55      432.69     29.54 o 
  -2  22   4        5.82       34.93     44.71 o 
  -1  22   4      354.23      376.81     29.54 o 
   0  22   4        0.20      -22.25     70.85 o 
   1  22   4        5.66      -43.31     43.31 o 
   2  22   4       16.25       40.71     43.91 o 
   3  22   4       42.26      -51.09     51.09 o 
  -2  23   4       78.93       80.83     25.75 o 
  -1  23   4       30.27       -4.79     46.70 o 
   0  23   4       63.60       47.10     24.65 o 
   1  23   4      281.48      329.11     27.54 o 
  -9   0   5     1051.15      931.83     63.87 o 
  -7   0   5     3501.34     3319.20     84.02 o 
  -5   0   5       89.83      116.75     14.77 o 
  -3   0   5      144.40      127.53     11.78 o 
  -1   0   5      261.51      253.27     18.76 o 
   1   0   5     3207.95     3208.43     48.30 o 
   3   0   5     3071.19     3299.24     59.27 o 
   5   0   5     2343.64     2281.59     65.66 o 
   7   0   5        1.20      -43.91     43.91 o 
   9   0   5      212.39      195.79     25.15 o 
 -10   1   5        0.74      -28.34     49.50 o 
  -9   1   5      519.19      482.58     32.53 o 
  -8   1   5      786.99      871.96     57.88 o 
  -7   1   5     1579.42     1522.19     66.26 o 
  -6   1   5      868.66      746.03     47.90 o 
  -5   1   5      588.44      574.39     34.33 o 
  -4   1   5      219.92      284.40     17.56 o 
  -3   1   5      734.72      781.95     32.73 o 
  -2   1   5     1656.68     1697.02     40.12 o 
  -1   1   5     3208.13     3422.58     48.30 o 
   0   1   5    10922.50    11696.36    132.32 o 
   1   1   5     2038.14     2040.30     41.11 o 
   2   1   5    10545.03    11262.24     93.40 o 
   3   1   5       43.69       10.38     23.75 o 
   4   1   5      285.63      301.16     21.95 o 
   5   1   5     2464.05     2596.32     67.86 o 
   6   1   5     7040.01     7091.04    113.16 o 
   7   1   5      962.82      985.32     58.68 o 
   8   1   5      680.74      694.34     49.89 o 
   9   1   5      155.51      159.86     25.75 o 
 -10   2   5      371.91      366.43     30.54 o 
  -9   2   5       32.06       53.89     45.30 o 
  -8   2   5     3126.72     3217.61     88.41 o 
  -7   2   5       24.71       55.28     43.71 o 
  -6   2   5     1061.23     1129.42     54.09 o 
  -5   2   5      222.64      215.74     16.76 o 
  -4   2   5     2260.34     2223.71     53.49 o 
  -3   2   5      762.09      724.47     31.93 o 
  -2   2   5     2079.62     2099.57     43.71 o 
  -1   2   5        0.53       18.96     20.96 o 
   0   2   5     1431.82     1432.06     51.99 o 
   1   2   5     1289.09     1265.13     34.53 o 
   2   2   5     3034.05     3465.89     55.28 o 
   3   2   5       17.93       20.16     22.55 o 
   4   2   5      104.41      127.33     14.37 o 
   5   2   5      147.59      137.71     18.56 o 
   6   2   5      413.15      430.09     27.54 o 
   7   2   5      117.61       52.09     43.71 o 
   8   2   5       48.35       42.51     44.11 o 
   9   2   5       39.59       96.80     23.55 o 
 -10   3   5       78.89       56.88     48.10 o 
  -9   3   5        7.58      -19.36     42.91 o 
  -8   3   5     1096.11     1113.25     58.28 o 
  -7   3   5      537.86      543.05     34.53 o 
  -6   3   5     2894.72     2992.89     75.24 o 
  -5   3   5        5.70       24.75     15.37 o 
  -4   3   5     2086.92     2177.21     52.69 o 
  -3   3   5      694.29      796.52     33.73 o 
  -2   3   5      629.55      778.96     32.33 o 
  -1   3   5     1454.29     1473.89     35.92 o 
   0   3   5       30.17        0.44     18.36 o 
   1   3   5      372.87      461.43     25.75 o 
   2   3   5     2291.60     2771.15     51.09 o 
   3   3   5     1397.29     1311.83     41.71 o 
   4   3   5       34.06       12.77     30.14 o 
   5   3   5      269.31      327.31     21.95 o 
   6   3   5      291.21      321.72     23.55 o 
   7   3   5      420.41      482.78     33.73 o 
   8   3   5      256.12      319.53     24.15 o 
   9   3   5       17.75      -10.98     45.50 o 
 -10   4   5        0.53      -50.29     50.29 o 
  -9   4   5      955.00      895.51     54.88 o 
  -8   4   5       21.95      -11.97     41.11 o 
  -7   4   5     2897.22     2952.57     80.83 o 
  -6   4   5      647.30      592.75     41.91 o 
  -5   4   5       30.43      -35.13     35.53 o 
  -4   4   5        0.11      -27.34     27.34 o 
  -3   4   5     4494.51     4569.96     66.26 o 
  -2   4   5     1306.68     1246.97     37.12 o 
  -1   4   5     7912.03     8337.81     76.24 o 
   0   4   5      157.79      163.92     16.27 o 
   1   4   5      849.86      886.53     31.93 o 
   2   4   5     2689.35     2728.44     52.29 o 
   3   4   5       48.13       61.27     11.97 o 
   4   4   5      231.79      233.31     16.17 o 
   5   4   5      421.03      418.52     29.14 o 
   6   4   5       31.54       53.89     41.51 o 
   7   4   5        0.39      -40.91     40.91 o 
   8   4   5        1.16       18.76     20.56 o 
   9   4   5       34.30       24.55     46.70 o 
 -10   5   5      141.86      109.17     27.34 o 
  -9   5   5       65.62       66.86     47.50 o 
  -8   5   5       91.28       76.04     21.75 o 
  -7   5   5      788.60      846.81     57.08 o 
  -6   5   5        6.44      -13.17     41.11 o 
  -5   5   5     4312.46     4129.29     78.23 o 
  -4   5   5     3789.27     3653.49     67.66 o 
  -3   5   5     1804.18     1926.14     49.70 o 
  -2   5   5     2672.21     2583.15     50.69 o 
  -1   5   5     5283.16     5085.67     64.26 o 
   0   5   5     2039.26     1992.46     30.20 o 
   1   5   5      217.70      211.55     11.38 o 
   2   5   5     1827.34     1839.12     45.50 o 
   3   5   5      218.88      205.17     15.77 o 
   4   5   5       35.00       44.71     31.33 o 
   5   5   5      472.85      462.42     28.74 o 
   6   5   5        1.59       17.16     19.96 o 
   7   5   5      404.32      402.35     29.14 o 
   8   5   5       48.40       81.43     21.35 o 
   9   5   5      140.49      193.79     26.14 o 
 -10   6   5       74.75       58.88     25.75 o 
  -9   6   5       74.24       39.92     49.89 o 
  -8   6   5     1462.88     1566.89     68.85 o 
  -7   6   5      166.78      171.44     22.95 o 
  -6   6   5     1523.87     1475.49     62.67 o 
  -5   6   5      271.76      242.89     19.96 o 
  -4   6   5     4652.71     4821.83     79.23 o 
  -3   6   5      298.25      302.56     18.76 o 
  -2   6   5    27895.20    28865.30    160.06 o 
  -1   6   5        8.18       10.58     23.15 o 
   0   6   5     3441.84     3680.25    176.93 o 
   1   6   5      786.33      800.31     34.53 o 
   2   6   5     2786.84     2843.80     56.68 o 
   3   6   5      372.88      430.69     29.54 o 
   4   6   5      103.94      114.96     15.77 o 
   5   6   5       90.78       42.51     37.12 o 
   6   6   5      330.30      330.70     25.15 o 
   7   6   5        0.37      -30.34     38.92 o 
   8   6   5       29.84      -16.37     42.51 o 
   9   6   5       32.71       29.74     47.70 o 
 -10   7   5        0.47       29.94     24.15 o 
  -9   7   5      106.33      105.58     24.15 o 
  -8   7   5       51.74       34.13     45.50 o 
  -7   7   5      145.42       87.81     23.15 o 
  -6   7   5       45.59       55.88     42.51 o 
  -5   7   5      781.46      682.16     43.11 o 
  -4   7   5     1450.15     1357.94     50.69 o 
  -3   7   5       70.07       93.00     14.97 o 
  -2   7   5     6309.70     6591.89     83.22 o 
  -1   7   5     3082.37     2747.40     54.29 o 
   0   7   5     3748.80     3999.46     61.97 o 
   1   7   5     3877.04     4439.63     68.66 o 
   2   7   5      976.42     1020.25     41.51 o 
   3   7   5      112.61       96.20     14.77 o 
   4   7   5        1.56       24.95     32.13 o 
   5   7   5       75.98       74.24     18.56 o 
   6   7   5      116.20      100.59     21.55 o 
   7   7   5       85.92       94.80     19.96 o 
   8   7   5       91.73      126.93     23.15 o 
   9   7   5       88.79       67.46     25.95 o 
 -10   8   5        5.08      -52.49     52.49 o 
  -9   8   5      109.38       18.56     52.49 o 
  -8   8   5      141.96      147.69     23.35 o 
  -7   8   5     1690.63     1622.18     69.25 o 
  -6   8   5       28.78      -23.35     44.91 o 
  -5   8   5      153.33      185.21     20.36 o 
  -4   8   5      258.53      286.20     19.16 o 
  -3   8   5     8174.27     7715.72     97.79 o 
  -2   8   5     1471.24     1730.95     49.70 o 
  -1   8   5    11630.10    11817.07    109.17 o 
   0   8   5      432.66      524.22     26.05 o 
   1   8   5      399.03      366.03     27.54 o 
   2   8   5      245.52      240.89     15.17 o 
   3   8   5      984.26     1043.40     46.90 o 
   4   8   5        2.41       -1.20     33.73 o 
   5   8   5      529.52      586.96     39.52 o 
   6   8   5        4.70      -38.92     38.92 o 
   7   8   5        1.60        0.00     38.52 o 
   8   8   5        5.71      -42.31     44.31 o 
   9   8   5      288.94      326.71     29.14 o 
  -9   9   5        7.00       31.73     46.10 o 
  -8   9   5        4.96       20.76     45.50 o 
  -7   9   5      110.93      122.94     22.55 o 
  -6   9   5      444.32      426.70     28.74 o 
  -5   9   5       13.47       20.56     44.11 o 
  -4   9   5      530.78      484.58     35.13 o 
  -3   9   5      126.83      129.33     16.96 o 
  -2   9   5      397.00      378.80     26.94 o 
  -1   9   5     2488.99     2552.02     57.28 o 
   0   9   5     4204.12     4352.95     54.78 o 
   1   9   5     8231.15     8508.65    100.39 o 
   2   9   5      485.69      494.96     33.93 o 
   3   9   5     1810.62     1721.77     57.28 o 
   4   9   5      178.52      145.89     18.96 o 
   5   9   5       60.95       29.14     45.10 o 
   6   9   5      181.55      155.07     21.16 o 
   7   9   5      336.66      288.39     24.95 o 
   8   9   5       30.75       54.29     46.10 o 
   9   9   5       83.07      118.35     26.54 o 
  -9  10   5      150.21      146.09     27.34 o 
  -8  10   5      634.16      641.85     42.71 o 
  -7  10   5      622.02      586.76     40.12 o 
  -6  10   5      586.41      645.04     48.50 o 
  -5  10   5        3.63       38.92     43.11 o 
  -4  10   5      396.68      425.90     31.13 o 
  -3  10   5      410.48      447.86     31.73 o 
  -2  10   5      494.68      467.61     35.13 o 
  -1  10   5      704.57      728.06     40.91 o 
   0  10   5     2168.25     2189.12     47.60 o 
   1  10   5      947.90     1029.83     44.71 o 
   2  10   5       63.17       55.48     16.17 o 
   3  10   5       92.12       88.41     17.76 o 
   4  10   5      133.64       56.28     42.51 o 
   5  10   5      160.25      205.17     22.35 o 
   6  10   5        3.54      -42.11     42.11 o 
   7  10   5       32.18      -15.97     43.31 o 
   8  10   5      177.72      175.63     25.95 o 
  -9  11   5      108.36      125.73     28.14 o 
  -8  11   5      170.89       50.49     53.69 o 
  -7  11   5      907.26      919.66     60.47 o 
  -6  11   5      236.60      182.61     23.95 o 
  -5  11   5      721.74      672.18     48.90 o 
  -4  11   5      841.66      863.98     54.68 o 
  -3  11   5      161.04      188.00     18.56 o 
  -2  11   5     3108.02     2884.71     68.85 o 
  -1  11   5     1243.99     1219.43     49.10 o 
   0  11   5     2311.56     2186.97     42.26 o 
   1  11   5        8.95       25.75     32.53 o 
   2  11   5     5033.72     4838.79     87.42 o 
   3  11   5       85.66       36.12     38.32 o 
   4  11   5       82.63       99.19     20.96 o 
   5  11   5      399.90      362.83     26.14 o 
   6  11   5     1288.58     1305.45     65.06 o 
   7  11   5      162.35      119.55     24.15 o 
   8  11   5      163.31      229.91     25.95 o 
  -9  12   5      965.50      866.97     60.27 o 
  -8  12   5      155.06      171.64     28.54 o 
  -7  12   5      642.78      616.30     44.91 o 
  -6  12   5      816.08      762.19     51.09 o 
  -5  12   5      437.51      409.14     27.74 o 
  -4  12   5       75.02       84.62     22.15 o 
  -3  12   5      296.39      287.99     20.96 o 
  -2  12   5      389.87      437.68     28.34 o 
  -1  12   5     1145.20     1174.32     51.09 o 
   0  12   5      997.25     1089.86     35.83 o 
   1  12   5     1656.78     1696.62     59.27 o 
   2  12   5      255.22      241.89     19.96 o 
   3  12   5      207.99      175.23     20.96 o 
   4  12   5      265.55      269.63     25.55 o 
   5  12   5      880.98      870.36     50.89 o 
   6  12   5      304.31      296.97     25.75 o 
   7  12   5       40.47       45.30     22.75 o 
   8  12   5      178.94      150.48     27.74 o 
  -8  13   5      529.90      538.26     43.71 o 
  -7  13   5      397.43      399.76     29.74 o 
  -6  13   5     1167.81     1120.24     65.26 o 
  -5  13   5       35.49      -40.31     44.51 o 
  -4  13   5      135.77      138.91     24.35 o 
  -3  13   5      384.20      361.64     23.15 o 
  -2  13   5       76.75       62.47     19.36 o 
  -1  13   5     6220.65     5977.99    100.59 o 
   0  13   5        5.37       18.96     25.24 o 
   1  13   5     2717.77     2552.61     71.85 o 
   2  13   5      434.27      387.38     28.14 o 
   3  13   5     1467.97     1459.92     65.06 o 
   4  13   5       16.72       20.16     42.71 o 
   5  13   5      791.45      736.85     48.70 o 
   6  13   5      867.79      820.67     53.29 o 
   7  13   5      585.39      624.28     42.51 o 
   8  13   5       75.25       69.65     25.75 o 
  -8  14   5      544.69      586.76     37.52 o 
  -7  14   5      179.61      210.36     26.14 o 
  -6  14   5       21.92       37.52     23.35 o 
  -5  14   5      113.38      118.35     22.35 o 
  -4  14   5       10.74      -46.30     46.30 o 
  -3  14   5      391.43      373.01     25.35 o 
  -2  14   5       40.70       -5.99     44.11 o 
  -1  14   5      238.34      275.42     20.76 o 
   0  14   5      344.51      366.22     18.84 o 
   1  14   5      243.45      251.87     20.76 o 
   2  14   5      802.70      750.02     47.30 o 
   3  14   5      131.66      136.71     22.55 o 
   4  14   5     1214.97     1327.80     61.87 o 
   5  14   5      669.44      634.66     42.31 o 
   6  14   5      138.34      133.92     24.75 o 
   7  14   5       49.61       13.57     49.50 o 
  -8  15   5      145.06      123.74     29.14 o 
  -7  15   5      239.20      226.72     28.94 o 
  -6  15   5      409.17      396.96     27.54 o 
  -5  15   5      907.09      828.45     54.09 o 
  -4  15   5      248.40      239.10     22.95 o 
  -3  15   5      717.84      734.45     48.90 o 
  -2  15   5      326.54      340.28     24.75 o 
  -1  15   5     1117.36     1020.45     57.28 o 
   0  15   5      921.52      977.78     62.07 o 
   1  15   5      594.66      644.64     45.90 o 
   2  15   5       58.09      -36.32     41.71 o 
   3  15   5      219.50      199.98     22.75 o 
   4  15   5      103.59      113.16     21.75 o 
   5  15   5      365.87      356.05     26.94 o 
   6  15   5      404.96      426.50     29.94 o 
   7  15   5      267.51      289.79     27.74 o 
  -7  16   5      369.14      416.32     30.74 o 
  -6  16   5      194.40      188.00     25.75 o 
  -5  16   5        8.36      -47.30     47.30 o 
  -4  16   5       92.19      -47.90     47.90 o 
  -3  16   5      193.28      199.58     22.15 o 
  -2  16   5     1029.48     1036.81     62.47 o 
  -1  16   5      338.87      331.10     25.35 o 
   0  16   5        7.84       16.07     17.51 o 
   1  16   5      412.24      408.54     29.34 o 
   2  16   5      161.06      176.83     21.16 o 
   3  16   5      957.63      883.34     60.27 o 
   4  16   5      323.63      358.04     25.35 o 
   5  16   5      216.01      216.14     25.35 o 
   6  16   5        1.98       15.77     49.50 o 
  -7  17   5      183.15      211.15     28.94 o 
  -6  17   5       81.44       47.90     51.49 o 
  -5  17   5     1234.37     1318.82     72.05 o 
  -4  17   5      367.20      385.39     29.74 o 
  -3  17   5      100.31       38.92     44.31 o 
  -2  17   5       76.14       31.73     21.16 o 
  -1  17   5      505.52      430.29     34.93 o 
   0  17   5       39.97       42.42     28.07 o 
   1  17   5      355.16      357.05     24.95 o 
   2  17   5        8.45      -12.97     39.92 o 
   3  17   5       24.13       32.53     20.76 o 
   4  17   5      125.08      134.72     23.35 o 
   5  17   5      168.37      196.19     25.35 o 
   6  17   5       36.44       25.95     50.49 o 
  -6  18   5      284.45      281.41     28.54 o 
  -5  18   5       19.09       18.76     23.35 o 
  -4  18   5      176.97      147.49     24.35 o 
  -3  18   5       15.88       44.91     42.71 o 
  -2  18   5     1127.06     1035.22     62.07 o 
  -1  18   5      199.59      151.88     22.15 o 
   0  18   5      171.17      177.30     16.76 o 
   1  18   5       14.07      -39.52     39.52 o 
   2  18   5      175.31      172.24     22.15 o 
   3  18   5       76.00       43.11     22.35 o 
   4  18   5      203.13      220.53     24.35 o 
   5  18   5      127.82      175.83     25.15 o 
   6  18   5      126.31      108.97     27.14 o 
  -6  19   5      237.27      202.57     29.54 o 
  -5  19   5      112.95      120.55     26.34 o 
  -4  19   5      873.17      887.13     57.28 o 
  -3  19   5        8.16       -4.19     45.30 o 
  -2  19   5        1.09      -11.97     46.90 o 
  -1  19   5     1214.34     1235.99     67.26 o 
   0  19   5      688.75      780.16     61.07 o 
   1  19   5      283.21      238.10     24.55 o 
   2  19   5      500.10      494.56     29.94 o 
   3  19   5        0.33       36.72     43.11 o 
   4  19   5       26.13       36.52     23.55 o 
   5  19   5        6.96      -21.55     47.70 o 
  -5  20   5       10.12      -50.89     50.89 o 
  -4  20   5        2.02      -47.70     47.70 o 
  -3  20   5      947.58      931.43     59.08 o 
  -2  20   5       29.85       44.51     47.30 o 
  -1  20   5     1018.80     1081.52     65.86 o 
   0  20   5       37.30       44.89     31.74 o 
   1  20   5       27.83      -44.11     44.11 o 
   2  20   5       12.08       37.52     43.51 o 
   3  20   5      208.78      232.11     25.95 o 
   4  20   5      270.63      233.51     28.34 o 
  -4  21   5      122.01       90.41     26.94 o 
  -3  21   5       28.06       52.69     50.49 o 
  -2  21   5      169.43      145.09     26.74 o 
  -1  21   5      167.33      125.14     26.34 o 
   0  21   5      718.41      712.40     34.08 o 
   1  21   5      200.74      229.72     26.34 o 
   2  21   5        0.27        4.59     42.71 o 
   3  21   5       40.33       35.92     44.71 o 
  -3  22   5       14.11       16.76     50.49 o 
  -2  22   5      497.04      494.36     31.93 o 
  -1  22   5        0.75       -4.59     46.30 o 
   0  22   5      150.91      165.38     18.77 o 
   1  22   5       80.85      131.72     24.75 o 
   2  22   5       40.25      -52.09     52.09 o 
  -1  23   5       53.11       57.68     24.95 o 
   0  23   5      397.12      438.91     26.84 o 
 -10   0   6      319.00      333.30     31.53 o 
  -8   0   6      220.67      245.88     23.35 o 
  -6   0   6     2580.94     2514.50     72.45 o 
  -4   0   6     5008.90     4662.36     74.24 o 
  -2   0   6    10434.16     9894.53     89.81 o 
   0   0   6      263.65      259.78     12.84 o 
   2   0   6       70.76       87.62     10.98 o 
   4   0   6     7475.20     7424.14     97.79 o 
   6   0   6     1157.46     1157.76     59.47 o 
   8   0   6      288.80      280.41     24.55 o 
 -10   1   6       75.19      120.94     25.95 o 
  -9   1   6       17.88        3.99     47.10 o 
  -8   1   6       25.11       -3.39     45.30 o 
  -7   1   6      152.27      176.23     24.15 o 
  -6   1   6      899.26      722.88     44.51 o 
  -5   1   6      326.76      383.99     27.74 o 
  -4   1   6      553.24      508.33     31.53 o 
  -3   1   6      128.45      157.27     13.37 o 
  -2   1   6      352.72      348.66     24.15 o 
  -1   1   6      288.94      289.79     19.16 o 
   0   1   6     2749.15     2967.59     34.36 o 
   1   1   6     3668.21     4153.64     58.48 o 
   2   1   6      392.58      527.09     29.54 o 
   3   1   6       53.94       15.97     24.95 o 
   4   1   6     9011.43     8700.25    105.58 o 
   5   1   6     3371.61     3410.60     76.84 o 
   6   1   6     3181.62     3191.87     83.62 o 
   7   1   6     1060.87      940.22     56.48 o 
   8   1   6      347.92      345.67     30.74 o 
   9   1   6        6.02       18.96     24.35 o 
 -10   2   6       31.26       12.17     26.34 o 
  -9   2   6      430.24      475.40     27.74 o 
  -8   2   6      119.02      132.72     22.15 o 
  -7   2   6        1.01       22.55     46.30 o 
  -6   2   6       34.27       45.50     40.31 o 
  -5   2   6     3274.50     3240.16     71.05 o 
  -4   2   6      295.57      374.81     28.94 o 
  -3   2   6    12486.19    12096.48    107.77 o 
  -2   2   6     3192.08     3528.36     56.68 o 
  -1   2   6     6829.80     6964.51     72.25 o 
   0   2   6      324.68      372.45     15.66 o 
   1   2   6      483.15      561.42     27.54 o 
   2   2   6     2199.28     2275.00     49.10 o 
   3   2   6     2812.14     2705.49     57.28 o 
   4   2   6      768.30      790.93     43.51 o 
   5   2   6     6637.53     6578.92    102.98 o 
   6   2   6      164.46      142.50     21.95 o 
   7   2   6       10.46       25.55     19.16 o 
   8   2   6       60.73       67.66     22.35 o 
   9   2   6       32.46      -15.77     48.70 o 
 -10   3   6       95.60       22.15     50.89 o 
  -9   3   6        0.27       35.33     44.11 o 
  -8   3   6       12.05       18.96     43.11 o 
  -7   3   6      532.13      547.64     38.12 o 
  -6   3   6      104.26       81.63     19.96 o 
  -5   3   6     3655.99     3815.95     74.64 o 
  -4   3   6     1494.44     1516.40     49.10 o 
  -3   3   6        8.03        1.80     25.95 o 
  -2   3   6     9017.54     9817.49     89.61 o 
  -1   3   6      127.25      136.51     11.38 o 
   0   3   6     6331.91     6751.80    152.28 o 
   1   3   6     1021.50     1035.02     34.73 o 
   2   3   6     2172.08     2189.78     48.50 o 
   3   3   6     1294.62     1222.42     42.11 o 
   4   3   6       73.30       77.04     14.57 o 
   5   3   6     3538.94     3468.88     79.03 o 
   6   3   6     1513.58     1530.37     64.66 o 
   7   3   6      619.18      629.47     43.11 o 
   8   3   6      155.61      152.28     23.35 o 
   9   3   6       32.80        4.59     46.70 o 
 -10   4   6      212.63      189.80     27.74 o 
  -9   4   6      234.03      322.32     25.75 o 
  -8   4   6      612.24      668.39     48.50 o 
  -7   4   6      172.76      179.02     23.35 o 
  -6   4   6      209.55      193.39     20.96 o 
  -5   4   6       35.73       22.95     36.32 o 
  -4   4   6     5415.24     5256.31     79.83 o 
  -3   4   6     3275.30     3474.27     62.67 o 
  -2   4   6     8508.50     7861.22     83.02 o 
  -1   4   6     1376.26     1584.06     39.72 o 
   0   4   6      388.24      361.79     26.14 o 
   1   4   6     2328.11     2429.08     49.50 o 
   2   4   6      549.42      505.53     32.13 o 
   3   4   6      264.36      271.23     19.36 o 
   4   4   6     2310.13     2262.43     60.47 o 
   5   4   6       26.67       26.94     36.12 o 
   6   4   6      454.59      428.30     31.73 o 
   7   4   6       19.57      -40.31     40.31 o 
   8   4   6        1.86      -42.91     42.91 o 
   9   4   6       46.69        4.59     50.69 o 
 -10   5   6        6.19       36.12     51.09 o 
  -9   5   6       89.32       92.60     23.95 o 
  -8   5   6        1.43       -3.59     40.31 o 
  -7   5   6       17.56       49.70     44.31 o 
  -6   5   6      760.26      898.11     53.89 o 
  -5   5   6        2.35      -21.35     37.72 o 
  -4   5   6     4421.17     4305.32     75.64 o 
  -3   5   6      572.99      608.92     35.92 o 
  -2   5   6       35.78       -5.79     25.95 o 
  -1   5   6     5035.07     5005.64     66.66 o 
   0   5   6     9956.61    10568.87     72.95 o 
   1   5   6     4252.99     4258.82     65.86 o 
   2   5   6      326.78      251.67     13.57 o 
   3   5   6        0.71       34.13     26.54 o 
   4   5   6      826.29      780.15     44.51 o 
   5   5   6        3.99       12.57     36.92 o 
   6   5   6      349.17      313.74     23.55 o 
   7   5   6       21.58       -5.39     40.71 o 
   8   5   6       88.69      117.75     21.55 o 
   9   5   6        0.56      -49.30     49.30 o 
 -10   6   6       80.74       77.24     26.74 o 
  -9   6   6      249.28      268.03     25.75 o 
  -8   6   6       98.43      107.77     22.55 o 
  -7   6   6      640.30      716.09     46.50 o 
  -6   6   6      374.12      384.59     30.14 o 
  -5   6   6     1429.34     1406.83     56.68 o 
  -4   6   6      162.09      168.05     16.96 o 
  -3   6   6     2779.68     2548.42     59.08 o 
  -2   6   6       71.92       61.47     12.97 o 
  -1   6   6     6122.20     6292.53     77.04 o 
   0   6   6      128.97      172.53      9.59 o 
   1   6   6     2306.17     2184.99     51.69 o 
   2   6   6      103.59      110.77     13.17 o 
   3   6   6     1742.57     1816.77     52.89 o 
   4   6   6      178.47      182.61     17.16 o 
   5   6   6       49.74       79.03     18.36 o 
   6   6   6      107.97      115.76     20.96 o 
   7   6   6        3.00      -18.56     39.32 o 
   8   6   6       16.80       35.53     42.51 o 
   9   6   6       20.85      -32.93     49.70 o 
 -10   7   6        1.47       -2.39     49.30 o 
  -9   7   6       54.11       18.56     49.30 o 
  -8   7   6      246.20      205.77     24.15 o 
  -7   7   6       45.40       72.85     21.75 o 
  -6   7   6        9.78       54.09     22.75 o 
  -5   7   6      482.23      403.75     29.34 o 
  -4   7   6      350.49      403.55     28.94 o 
  -3   7   6       81.80       54.49     15.37 o 
  -2   7   6     1053.35      883.34     40.51 o 
  -1   7   6    12666.98    13675.35    116.35 o 
   0   7   6    10546.72    10925.64     74.08 o 
   1   7   6    16455.21    16257.70    131.72 o 
   2   7   6     2633.78     2577.96     59.87 o 
   3   7   6       29.69       30.93     14.57 o 
   4   7   6     1340.13     1449.54     57.28 o 
   5   7   6      974.21      957.38     56.28 o 
   6   7   6      106.78       90.61     20.16 o 
   7   7   6       77.02       82.43     20.76 o 
   8   7   6        3.54      -23.55     44.71 o 
   9   7   6        0.95      -48.10     48.10 o 
  -9   8   6       71.62       69.65     49.10 o 
  -8   8   6       55.81       58.28     22.55 o 
  -7   8   6      140.44      151.08     22.55 o 
  -6   8   6      881.05      809.49     55.68 o 
  -5   8   6     1750.73     1579.67     63.27 o 
  -4   8   6      691.10      703.52     46.10 o 
  -3   8   6      489.60      619.69     35.13 o 
  -2   8   6     5136.14     4819.43     77.24 o 
  -1   8   6     2445.76     2852.38     59.67 o 
   0   8   6      188.60      218.43     10.85 o 
   1   8   6      263.93      239.49     17.56 o 
   2   8   6     8341.39     8050.62    101.98 o 
   3   8   6       10.06       -2.39     35.13 o 
   4   8   6     1858.35     1805.19     62.27 o 
   5   8   6      415.72      522.50     37.32 o 
   6   8   6       74.06       98.39     19.36 o 
   7   8   6        6.10       44.71     19.56 o 
   8   8   6       23.92      -15.17     46.70 o 
  -9   9   6        6.13       10.78     48.90 o 
  -8   9   6       54.06       65.86     48.10 o 
  -7   9   6        6.60      -19.16     42.51 o 
  -6   9   6      349.64      311.74     25.55 o 
  -5   9   6      611.05      575.59     37.72 o 
  -4   9   6      112.65      117.75     19.76 o 
  -3   9   6      142.57      128.93     17.96 o 
  -2   9   6     1522.64     1547.14     51.49 o 
  -1   9   6     1835.23     1883.03     53.29 o 
   0   9   6     3743.66     3721.46     50.03 o 
   1   9   6     3231.82     3275.29     69.05 o 
   2   9   6     7302.94     6991.65     99.99 o 
   3   9   6       22.25       35.13     16.37 o 
   4   9   6      336.17      337.29     22.75 o 
   5   9   6        1.64      -41.51     41.91 o 
   6   9   6      166.41      166.85     21.35 o 
   7   9   6        2.03      -17.96     40.71 o 
   8   9   6        5.08      -37.92     47.30 o 
  -9  10   6      430.61      471.01     32.33 o 
  -8  10   6      104.72       80.23     25.75 o 
  -7  10   6        1.74       -3.59     42.71 o 
  -6  10   6      386.75      343.87     25.75 o 
  -5  10   6     2200.51     2247.26     73.64 o 
  -4  10   6       54.71       37.32     20.36 o 
  -3  10   6     5499.29     5296.03     92.60 o 
  -2  10   6      107.73      129.93     17.36 o 
  -1  10   6      121.54       83.62     15.17 o 
   0  10   6     3741.15     3915.59     53.49 o 
   1  10   6     1147.51     1164.14     49.70 o 
   2  10   6      677.89      637.85     39.32 o 
   3  10   6     1822.97     1856.68     62.47 o 
   4  10   6        6.31      -41.71     41.71 o 
   5  10   6     2568.04     2384.77     76.64 o 
   6  10   6       10.74       33.13     40.71 o 
   7  10   6       13.22       14.37     41.91 o 
   8  10   6       27.51       43.31     45.90 o 
  -9  11   6       97.39      113.96     28.34 o 
  -8  11   6      340.32      382.99     28.14 o 
  -7  11   6       18.74       35.53     44.11 o 
  -6  11   6      865.48      820.47     54.29 o 
  -5  11   6      189.89      236.70     25.15 o 
  -4  11   6       46.66       53.89     43.51 o 
  -3  11   6      926.68      957.18     54.09 o 
  -2  11   6      166.69      187.60     18.96 o 
  -1  11   6     1215.03     1229.81     52.89 o 
   0  11   6       34.47       14.61     29.14 o 
   1  11   6     6105.01     6120.09     97.59 o 
   2  11   6        1.64      -20.16     37.72 o 
   3  11   6       56.41       39.12     40.12 o 
   4  11   6      182.60      201.77     22.55 o 
   5  11   6      487.05      455.24     33.73 o 
   6  11   6      115.46      103.38     21.75 o 
   7  11   6      257.67      261.25     24.55 o 
   8  11   6       24.32       76.04     24.15 o 
  -9  12   6       90.67      124.34     28.54 o 
  -8  12   6      521.68      554.83     40.12 o 
  -7  12   6      121.28       58.48     50.29 o 
  -6  12   6      751.26      801.31     52.29 o 
  -5  12   6      144.02      117.75     24.55 o 
  -4  12   6     1037.67     1028.63     62.27 o 
  -3  12   6      444.32      459.03     29.94 o 
  -2  12   6     2399.20     2362.62     70.05 o 
  -1  12   6      718.78      798.52     48.10 o 
   0  12   6      272.61      248.87     13.62 o 
   1  12   6        5.39       -8.18     36.52 o 
   2  12   6       40.23       22.95     37.92 o 
   3  12   6       27.55       49.10     20.76 o 
   4  12   6     4216.94     4407.90     98.19 o 
   5  12   6       73.01      104.98     21.55 o 
   6  12   6      686.29      688.55     51.69 o 
   7  12   6        0.28       32.73     47.50 o 
   8  12   6       73.85      -56.48     56.48 o 
  -8  13   6       13.32       44.11     48.30 o 
  -7  13   6      863.98      791.93     50.89 o 
  -6  13   6       11.07      -33.53     48.10 o 
  -5  13   6      189.63      211.55     24.55 o 
  -4  13   6        1.40       -1.20     22.95 o 
  -3  13   6      127.58       84.82     23.75 o 
  -2  13   6      111.08      113.16     20.76 o 
  -1  13   6       64.15        6.99     41.71 o 
   0  13   6      394.66      340.39     19.22 o 
   1  13   6        5.80       14.57     35.72 o 
   2  13   6        2.82       30.54     39.72 o 
   3  13   6      481.47      439.87     25.55 o 
   4  13   6      840.35      806.90     50.09 o 
   5  13   6      152.58      159.26     23.15 o 
   6  13   6      910.05      899.70     54.88 o 
   7  13   6      192.32      256.86     26.94 o 
  -8  14   6      119.28      107.77     27.34 o 
  -7  14   6        0.39      -50.09     50.09 o 
  -6  14   6        3.37      -46.90     46.90 o 
  -5  14   6     1225.20     1379.09     65.26 o 
  -4  14   6      125.77      117.15     22.75 o 
  -3  14   6     1299.24     1355.54     61.87 o 
  -2  14   6     1155.34     1254.35     64.06 o 
  -1  14   6      577.63      583.37     43.91 o 
   0  14   6      197.06      182.34     15.72 o 
   1  14   6       61.30       56.08     20.76 o 
   2  14   6       51.55       48.50     42.31 o 
   3  14   6     2139.26     2152.66     72.45 o 
   4  14   6      134.10       56.68     46.50 o 
   5  14   6     1591.79     1637.94     74.24 o 
   6  14   6        5.08      -29.94     45.10 o 
   7  14   6        4.41      -23.35     49.70 o 
  -8  15   6      121.05      112.96     29.14 o 
  -7  15   6       83.54       59.27     51.69 o 
  -6  15   6      290.50      317.33     26.54 o 
  -5  15   6      160.67      195.59     24.55 o 
  -4  15   6       11.77       -7.18     41.71 o 
  -3  15   6        1.82      -45.30     45.30 o 
  -2  15   6      253.73      241.69     23.75 o 
  -1  15   6      198.81      207.96     22.75 o 
   0  15   6      320.20      316.57     17.15 o 
   1  15   6       28.89        0.00     20.56 o 
   2  15   6       55.76       56.68     41.31 o 
   3  15   6      864.40      902.70     61.07 o 
   4  15   6       71.16       26.94     44.31 o 
   5  15   6     1429.08     1369.91     74.04 o 
   6  15   6      302.61      338.29     28.54 o 
   7  15   6      391.87      374.01     31.53 o 
  -7  16   6        0.29      -25.15     48.50 o 
  -6  16   6        3.43      -27.74     50.89 o 
  -5  16   6        6.26      -25.95     48.30 o 
  -4  16   6     1117.90     1088.90     66.66 o 
  -3  16   6      475.69      518.51     34.13 o 
  -2  16   6     1741.71     1822.56     70.85 o 
  -1  16   6      697.56      720.28     49.10 o 
   0  16   6      286.89      273.56     16.16 o 
   1  16   6       51.70       70.45     19.36 o 
   2  16   6      358.10      391.57     28.94 o 
   3  16   6        8.16       -7.58     44.11 o 
   4  16   6      460.16      462.22     30.34 o 
   5  16   6        2.91      -38.92     48.50 o 
   6  16   6       59.67       87.02     25.75 o 
  -7  17   6       39.39        9.58     49.30 o 
  -6  17   6      472.04      511.92     37.72 o 
  -5  17   6       76.18       94.40     24.15 o 
  -4  17   6      781.90      809.89     55.28 o 
  -3  17   6      129.63      142.70     22.55 o 
  -2  17   6        8.77      -38.72     42.71 o 
  -1  17   6       18.64       36.12     38.72 o 
   0  17   6     1123.22     1062.80     42.61 o 
   1  17   6        8.82      -11.18     37.72 o 
   2  17   6       32.29       48.10     38.12 o 
   3  17   6      139.41      133.12     22.95 o 
   4  17   6      656.58      715.29     46.30 o 
   5  17   6       98.43      140.50     24.95 o 
   6  17   6      234.72      261.65     27.54 o 
  -6  18   6       73.43       82.43     26.34 o 
  -5  18   6        0.78      -48.90     48.90 o 
  -4  18   6      215.48      234.11     25.55 o 
  -3  18   6     1731.69     1791.62     76.64 o 
  -2  18   6      375.74      394.17     25.15 o 
  -1  18   6      570.30      585.76     46.50 o 
   0  18   6      106.14       76.32     19.03 o 
   1  18   6      255.83      239.49     24.15 o 
   2  18   6       55.73       52.89     43.31 o 
   3  18   6      186.10      246.08     23.95 o 
   4  18   6      102.02       42.31     49.10 o 
   5  18   6       15.93       49.70     43.51 o 
  -6  19   6        0.37       48.50     50.09 o 
  -5  19   6      408.40      470.21     30.34 o 
  -4  19   6       39.53       24.15     50.89 o 
  -3  19   6      125.72      110.97     24.95 o 
  -2  19   6      191.85      159.86     24.95 o 
  -1  19   6      329.83      319.73     25.75 o 
   0  19   6      578.17      537.31     27.14 o 
   1  19   6      798.01      823.06     50.49 o 
   2  19   6        7.52      -38.72     45.30 o 
   3  19   6       33.83       57.68     23.15 o 
   4  19   6       10.62       46.70     46.70 o 
   5  19   6      246.95      258.65     29.14 o 
  -5  20   6      160.36      217.34     27.94 o 
  -4  20   6      130.19      139.51     26.94 o 
  -3  20   6       88.91       87.42     25.35 o 
  -2  20   6     1478.96     1552.33     77.24 o 
  -1  20   6       21.95      -23.55     45.70 o 
   0  20   6        0.27      -30.48     30.48 o 
   1  20   6      210.00      170.84     24.75 o 
   2  20   6      474.70      551.44     40.71 o 
   3  20   6       23.10       46.90     43.51 o 
   4  20   6      104.72      106.77     25.75 o 
  -4  21   6        1.22      -16.96     50.29 o 
  -3  21   6        0.00       53.89     41.31 o 
  -2  21   6       39.54       48.10     24.75 o 
  -1  21   6      765.53      918.46     61.87 o 
   0  21   6      125.38      139.75     20.76 o 
   1  21   6      658.78      707.31     48.70 o 
   2  21   6       65.88       10.98     25.75 o 
   3  21   6       10.64      -49.10     49.10 o 
  -3  22   6      222.21      224.13     28.54 o 
  -2  22   6        6.90       -4.79     43.51 o 
  -1  22   6      156.59      133.92     27.34 o 
   0  22   6       13.76       12.36     33.67 o 
   1  22   6       42.55      -49.10     49.10 o 
   2  22   6       44.37       30.14     48.70 o 
  -9   0   7       69.35       58.08     23.95 o 
  -7   0   7      425.73      469.81     30.74 o 
  -5   0   7     5373.45     5066.51     87.62 o 
  -3   0   7     1019.85     1026.04     42.11 o 
  -1   0   7       38.75        7.78     22.55 o 
   1   0   7     5720.08     6480.53     76.44 o 
   3   0   7     5955.51     5725.12     82.23 o 
   5   0   7      386.76      388.58     24.55 o 
   7   0   7     1047.87      918.66     58.68 o 
   9   0   7     1394.49     1395.26     79.43 o 
 -10   1   7       52.05       22.55     50.29 o 
  -9   1   7       64.15       39.92     45.90 o 
  -8   1   7      889.39      854.00     53.29 o 
  -7   1   7     3529.57     3547.32     88.41 o 
  -6   1   7     4732.99     4637.02     93.20 o 
  -5   1   7     5754.21     5523.15     91.81 o 
  -4   1   7     2889.02     2867.55     64.86 o 
  -3   1   7     1197.23     1090.70     44.31 o 
  -2   1   7      569.66      594.15     34.13 o 
  -1   1   7      382.00      406.14     28.34 o 
   0   1   7       43.73       19.86      9.58 o 
   1   1   7     1511.75     1522.79     41.51 o 
   2   1   7     1940.57     2275.60     51.49 o 
   3   1   7      859.37      880.14     41.71 o 
   4   1   7      676.41      655.82     42.71 o 
   5   1   7      657.62      569.00     37.72 o 
   6   1   7      535.91      491.76     34.13 o 
   7   1   7      355.13      323.52     28.54 o 
   8   1   7       49.63       66.26     23.35 o 
   9   1   7       55.45       78.43     26.74 o 
 -10   2   7       53.21       78.43     26.54 o 
  -9   2   7      111.03      119.55     24.55 o 
  -8   2   7       60.67       74.84     21.35 o 
  -7   2   7      257.15      233.31     24.75 o 
  -6   2   7     1702.46     1586.65     65.06 o 
  -5   2   7        0.10      -37.92     37.92 o 
  -4   2   7     1810.77     1720.37     53.69 o 
  -3   2   7      637.72      715.49     39.92 o 
  -2   2   7     2227.87     2379.78     53.09 o 
  -1   2   7       15.85       16.96     23.95 o 
   0   2   7       54.59       44.15     30.34 o 
   1   2   7        9.61       20.76     21.35 o 
   2   2   7      504.24      523.30     31.13 o 
   3   2   7       55.95       46.70     13.17 o 
   4   2   7     1243.82     1192.88     51.29 o 
   5   2   7      609.79      573.39     38.32 o 
   6   2   7        3.54      -40.51     40.51 o 
   7   2   7      100.78       49.10     42.11 o 
   8   2   7      770.82      763.59     52.69 o 
   9   2   7        1.89       60.47     46.50 o 
 -10   3   7        3.89       67.66     47.50 o 
  -9   3   7       97.50      125.54     24.35 o 
  -8   3   7      781.76      764.99     51.29 o 
  -7   3   7     1356.48     1167.94     66.26 o 
  -6   3   7     2243.26     2125.12     70.05 o 
  -5   3   7      643.62      735.05     46.90 o 
  -4   3   7     2087.71     1914.16     56.68 o 
  -3   3   7      113.74       99.59     14.77 o 
  -2   3   7     1630.07     1774.26     47.70 o 
  -1   3   7     2348.92     2379.98     49.50 o 
   0   3   7     4806.34     4931.43     47.98 o 
   1   3   7      154.75      120.94     12.17 o 
   2   3   7       37.64        7.38     12.17 o 
   3   3   7      439.57      418.92     28.74 o 
   4   3   7       51.78       43.91     16.57 o 
   5   3   7      152.57      135.91     19.16 o 
   6   3   7      527.87      465.82     32.13 o 
   7   3   7      357.20      278.41     23.95 o 
   8   3   7      366.92      419.91     25.95 o 
   9   3   7        4.71       70.85     23.75 o 
 -10   4   7      150.63      148.89     27.14 o 
  -9   4   7        4.17      -22.15     46.50 o 
  -8   4   7      542.37      600.73     41.91 o 
  -7   4   7        0.19       18.96     21.16 o 
  -6   4   7       16.59       31.73     40.12 o 
  -5   4   7      332.44      279.21     19.76 o 
  -4   4   7      661.27      779.56     40.71 o 
  -3   4   7     1446.66     1360.93     48.50 o 
  -2   4   7     5163.70     5428.75     73.45 o 
  -1   4   7      396.06      376.61     25.95 o 
   0   4   7     1999.43     2034.07     77.74 o 
   1   4   7      743.01      672.18     35.72 o 
   2   4   7      147.29      153.68     12.77 o 
   3   4   7     2951.46     2856.37     63.87 o 
   4   4   7       60.47       31.33     34.33 o 
   5   4   7      197.71      185.21     21.35 o 
   6   4   7       10.08      -40.12     40.12 o 
   7   4   7       36.62       18.56     38.72 o 
   8   4   7        0.40      -10.58     42.51 o 
   9   4   7      169.57      197.58     26.34 o 
 -10   5   7       38.03      -11.38     53.69 o 
  -9   5   7       73.92       52.89     24.55 o 
  -8   5   7      192.70      190.80     24.35 o 
  -7   5   7      810.09      738.44     49.10 o 
  -6   5   7      526.01      484.38     36.32 o 
  -5   5   7     2073.65     1876.84     61.47 o 
  -4   5   7      475.48      502.34     33.33 o 
  -3   5   7     2031.97     2034.51     55.68 o 
  -2   5   7      196.03      191.00     16.17 o 
  -1   5   7     7067.57     7028.77     83.42 o 
   0   5   7     4623.90     4703.66     49.38 o 
   1   5   7     2456.25     2411.51     54.68 o 
   2   5   7       36.17       68.46     12.77 o 
   3   5   7        4.11       30.93     28.34 o 
   4   5   7        0.58      -35.33     35.33 o 
   5   5   7      171.29      153.68     20.96 o 
   6   5   7       11.67       41.71     36.32 o 
   7   5   7      197.98      186.41     21.55 o 
   8   5   7       39.41       71.85     22.35 o 
   9   5   7        1.93      -47.50     47.50 o 
 -10   6   7       20.86       39.32     51.69 o 
  -9   6   7      164.71      168.64     27.54 o 
  -8   6   7       34.54      -10.98     48.30 o 
  -7   6   7      639.50      602.73     41.51 o 
  -6   6   7      214.84      243.49     23.75 o 
  -5   6   7      365.38      347.47     26.34 o 
  -4   6   7       45.75       -1.20     35.92 o 
  -3   6   7      189.69      240.49     17.16 o 
  -2   6   7      521.90      446.06     29.34 o 
  -1   6   7      127.73      190.20     13.97 o 
   0   6   7        3.24       11.88     22.85 o 
   1   6   7      721.03      847.61     40.31 o 
   2   6   7     4313.61     4314.10     74.64 o 
   3   6   7        0.35        0.00     29.94 o 
   4   6   7     1785.38     1711.59     59.27 o 
   5   6   7       74.90       67.86     20.36 o 
   6   6   7      153.28      178.62     19.76 o 
   7   6   7        5.01      -43.31     43.31 o 
   8   6   7       32.57       36.72     41.91 o 
  -9   7   7       57.68      -18.76     50.09 o 
  -8   7   7      173.56      188.40     24.15 o 
  -7   7   7      314.59      310.94     24.35 o 
  -6   7   7      795.79      831.05     51.29 o 
  -5   7   7     1300.59     1312.03     58.88 o 
  -4   7   7     1562.73     1658.90     58.88 o 
  -3   7   7       69.80       69.25     16.37 o 
  -2   7   7        7.99        9.38     28.74 o 
  -1   7   7     3319.53     3426.17     64.86 o 
   0   7   7     6893.03     6780.05     62.99 o 
   1   7   7     6950.53     7302.59     95.20 o 
   2   7   7      136.20      114.76     15.57 o 
   3   7   7        0.63      -17.36     32.73 o 
   4   7   7        4.16       24.95     35.13 o 
   5   7   7       80.62       85.82     20.56 o 
   6   7   7       93.10       83.82     19.56 o 
   7   7   7        8.63       11.78     41.31 o 
   8   7   7       21.46       19.76     47.10 o 
  -9   8   7       31.61        6.39     51.09 o 
  -8   8   7        2.95      -47.30     47.30 o 
  -7   8   7       71.21      -39.52     44.91 o 
  -6   8   7      525.68      498.95     32.33 o 
  -5   8   7       13.25       26.74     44.51 o 
  -4   8   7       60.38       22.35     39.12 o 
  -3   8   7      394.30      381.99     28.74 o 
  -2   8   7       63.42        6.59     33.53 o 
  -1   8   7       19.24       19.56     13.97 o 
   0   8   7      575.79      630.64     28.03 o 
   1   8   7     5494.18     5893.17     88.01 o 
   2   8   7      837.70      904.09     46.50 o 
   3   8   7     5697.56     5572.64     94.00 o 
   4   8   7      635.71      551.44     42.71 o 
   5   8   7        7.25       -7.98     41.31 o 
   6   8   7       69.14       47.50     20.36 o 
   7   8   7       22.70       48.10     39.92 o 
   8   8   7       27.63        6.79     43.71 o 
  -9   9   7       38.95       99.99     25.55 o 
  -8   9   7        0.56       63.07     45.70 o 
  -7   9   7     1204.71     1328.40     65.46 o 
  -6   9   7       81.78       48.50     45.70 o 
  -5   9   7     1219.10     1252.96     62.67 o 
  -4   9   7      356.23      332.30     26.94 o 
  -3   9   7      130.55      122.54     19.36 o 
  -2   9   7     1142.15     1077.73     49.70 o 
  -1   9   7     1282.63     1262.74     50.49 o 
   0   9   7     3752.42     3809.81     52.12 o 
   1   9   7     1905.67     1941.50     59.87 o 
   2   9   7      266.83      287.59     18.76 o 
   3   9   7      336.05      342.08     23.75 o 
   4   9   7      298.26      303.16     22.95 o 
   5   9   7      260.08      217.94     22.35 o 
   6   9   7       57.81       18.56     38.32 o 
   7   9   7        1.18      -12.37     43.31 o 
   8   9   7        9.24        2.20     44.91 o 
  -9  10   7       48.09      -49.30     55.68 o 
  -8  10   7       20.80        3.99     48.90 o 
  -7  10   7        8.16       -9.18     44.71 o 
  -6  10   7       89.78       13.57     48.30 o 
  -5  10   7        3.79      -10.98     47.70 o 
  -4  10   7     2139.20     2211.93     71.85 o 
  -3  10   7     1892.08     1880.03     67.06 o 
  -2  10   7       71.31       77.04     18.56 o 
  -1  10   7     1253.45     1313.63     51.49 o 
   0  10   7      323.00      322.95     17.11 o 
   1  10   7       26.15      -12.77     34.93 o 
   2  10   7     3262.90     3315.61     77.64 o 
   3  10   7      236.85      226.52     20.16 o 
   4  10   7     1071.07     1132.01     59.08 o 
   5  10   7      216.80      209.56     22.35 o 
   6  10   7       50.12       47.90     43.91 o 
   7  10   7        1.51      -29.74     42.31 o 
   8  10   7      133.85      117.15     26.34 o 
  -9  11   7       15.86        4.59     52.29 o 
  -8  11   7      736.42      749.82     56.68 o 
  -7  11   7      283.93      315.73     26.14 o 
  -6  11   7     4136.56     4404.71    101.79 o 
  -5  11   7      113.94      162.46     24.75 o 
  -4  11   7     1050.75     1123.03     62.67 o 
  -3  11   7      118.54       61.27     21.16 o 
  -2  11   7      349.00      444.46     31.93 o 
  -1  11   7     1292.09     1198.07     56.08 o 
   0  11   7     1675.38     1605.68     41.71 o 
   1  11   7        5.61      -24.35     34.53 o 
   2  11   7     3262.36     3451.72     81.03 o 
   3  11   7      140.71      144.69     21.35 o 
   4  11   7     1458.68     1448.54     62.87 o 
   5  11   7       36.34       39.52     19.96 o 
   6  11   7       25.15      -17.76     43.51 o 
   7  11   7      119.19      134.32     23.75 o 
   8  11   7        0.55       24.15     47.50 o 
  -8  12   7       42.97      -15.17     50.69 o 
  -7  12   7       85.14       35.33     25.55 o 
  -6  12   7      708.45      705.31     46.90 o 
  -5  12   7     2230.33     2100.77     77.84 o 
  -4  12   7      681.12      563.41     35.53 o 
  -3  12   7       83.31       91.61     22.55 o 
  -2  12   7     2076.90     2134.50     67.46 o 
  -1  12   7      937.69      927.44     52.49 o 
   0  12   7     1354.34     1345.70     40.98 o 
   1  12   7        3.18      -38.92     38.92 o 
   2  12   7     1703.99     1746.12     64.86 o 
   3  12   7     1047.58     1108.46     57.68 o 
   4  12   7      384.43      344.07     27.14 o 
   5  12   7      897.51      864.58     56.08 o 
   6  12   7        7.21       14.37     38.92 o 
   7  12   7      166.23      164.45     26.94 o 
  -8  13   7      272.90      242.89     30.14 o 
  -7  13   7     1116.47     1135.01     69.25 o 
  -6  13   7      420.51      503.14     34.53 o 
  -5  13   7     1369.38     1456.73     70.85 o 
  -4  13   7        1.11      -47.50     47.50 o 
  -3  13   7      978.22     1091.30     61.27 o 
  -2  13   7      106.24       69.05     21.75 o 
  -1  13   7     1094.37     1156.36     60.87 o 
   0  13   7      207.13      225.12     15.52 o 
   1  13   7      442.82      411.53     23.95 o 
   2  13   7      167.35      172.04     21.16 o 
   3  13   7      490.90      441.67     28.94 o 
   4  13   7       49.44       12.57     39.12 o 
   5  13   7       94.03       13.57     43.91 o 
   6  13   7      467.62      488.57     34.33 o 
   7  13   7      202.56      165.45     28.54 o 
  -8  14   7       62.77      -23.15     56.48 o 
  -7  14   7       55.51       55.48     26.74 o 
  -6  14   7      321.95      317.53     26.74 o 
  -5  14   7      833.99      866.17     53.89 o 
  -4  14   7     1250.16     1233.20     62.27 o 
  -3  14   7      371.57      300.97     25.55 o 
  -2  14   7      234.47      262.85     25.55 o 
  -1  14   7      279.71      258.26     23.35 o 
   0  14   7       35.64       49.33     18.40 o 
   1  14   7     1050.40     1023.04     58.28 o 
   2  14   7      537.88      627.88     41.11 o 
   3  14   7      141.82       98.99     21.35 o 
   4  14   7     1233.96     1050.18     64.26 o 
   5  14   7        0.39      -45.50     45.50 o 
   6  14   7       43.36       35.33     47.70 o 
   7  14   7        9.27      -11.97     52.29 o 
  -7  15   7       46.09       -6.79     51.09 o 
  -6  15   7      767.21      856.59     55.68 o 
  -5  15   7       23.13       43.91     23.15 o 
  -4  15   7      925.42      894.11     53.89 o 
  -3  15   7      391.53      370.22     24.95 o 
  -2  15   7        1.93      -43.31     43.31 o 
  -1  15   7      157.42      153.68     21.55 o 
   0  15   7     1276.90     1282.08     43.68 o 
   1  15   7       47.09       29.14     40.51 o 
   2  15   7       61.34       90.01     19.36 o 
   3  15   7      149.42      106.18     21.95 o 
   4  15   7       26.41      -27.74     43.11 o 
   5  15   7      529.37      492.56     32.93 o 
   6  15   7      189.26      153.88     26.54 o 
  -7  16   7       28.72      -48.70     51.89 o 
  -6  16   7       10.48      -51.29     51.29 o 
  -5  16   7      469.54      486.37     31.93 o 
  -4  16   7        5.54      -21.35     45.90 o 
  -3  16   7     1148.83     1280.10     64.66 o 
  -2  16   7        1.01      -33.93     42.71 o 
  -1  16   7       34.16       42.11     39.32 o 
   0  16   7        1.62      -23.69     28.15 o 
   1  16   7      143.31      151.08     20.76 o 
   2  16   7      162.73      217.74     21.55 o 
   3  16   7      355.23      334.29     24.15 o 
   4  16   7       41.67       95.40     21.55 o 
   5  16   7      112.36      100.99     26.74 o 
   6  16   7        8.71      -35.72     47.30 o 
  -6  17   7       31.92      -40.71     52.29 o 
  -5  17   7      930.24      894.71     59.67 o 
  -4  17   7       17.93       30.54     44.11 o 
  -3  17   7      145.72      155.47     23.95 o 
  -2  17   7       86.28       56.68     42.31 o 
  -1  17   7      347.77      373.81     24.95 o 
   0  17   7       19.30       16.74     26.64 o 
   1  17   7      617.36      640.45     40.71 o 
   2  17   7      172.30      154.27     22.75 o 
   3  17   7       16.20      -44.91     44.91 o 
   4  17   7      174.43      185.01     25.15 o 
   5  17   7       87.32      118.75     25.75 o 
  -6  18   7        8.53      -49.50     49.50 o 
  -5  18   7      138.86      167.45     26.14 o 
  -4  18   7      688.71      648.43     48.30 o 
  -3  18   7      311.58      297.57     26.54 o 
  -2  18   7     1065.28     1069.14     65.26 o 
  -1  18   7       75.96       94.80     21.95 o 
   0  18   7       88.79       35.33     30.54 o 
   1  18   7       46.37       50.69     43.91 o 
   2  18   7      752.01      800.51     51.49 o 
   3  18   7      254.52      230.31     24.55 o 
   4  18   7        2.35      -13.77     44.71 o 
   5  18   7       13.53       -9.78     48.90 o 
  -5  19   7       12.06       56.28     47.70 o 
  -4  19   7      320.23      342.68     30.34 o 
  -3  19   7       61.08       -2.20     49.89 o 
  -2  19   7      116.26      124.14     23.75 o 
  -1  19   7      278.16      269.43     25.55 o 
   0  19   7      951.65      952.06     45.14 o 
   1  19   7       83.11      107.57     22.35 o 
   2  19   7       46.17       59.27     45.10 o 
   3  19   7       15.00      -13.57     46.30 o 
   4  19   7       55.46       85.22     24.75 o 
  -4  20   7      202.99      276.62     27.14 o 
  -3  20   7      447.30      468.41     32.33 o 
  -2  20   7       12.11      -19.96     46.50 o 
  -1  20   7      341.36      355.65     28.54 o 
   0  20   7       13.67       -9.92     37.22 o 
   1  20   7      507.81      522.30     34.33 o 
   2  20   7       79.05       56.08     25.95 o 
   3  20   7      357.31      373.81     29.74 o 
  -3  21   7        0.97        0.00     48.10 o 
  -2  21   7       87.27       88.41     25.15 o 
  -1  21   7      342.86      352.86     31.53 o 
   0  21   7      931.42      947.98     41.14 o 
   1  21   7      271.18      284.00     28.14 o 
   2  21   7      184.08      205.37     26.54 o 
  -2  22   7       40.85       61.27     47.70 o 
  -1  22   7       39.35       12.17     53.29 o 
   0  22   7        2.80        5.17     34.15 o 
   1  22   7        6.60      -49.10     49.10 o 
 -10   0   8      466.66      507.93     37.32 o 
  -8   0   8      595.45      609.51     39.92 o 
  -6   0   8      726.63      801.31     53.49 o 
  -4   0   8     3517.97     3405.81     72.65 o 
  -2   0   8     1775.03     2008.76     51.69 o 
   0   0   8     1731.85     1777.18     32.74 o 
   2   0   8     1093.80     1134.41     43.31 o 
   4   0   8      729.59      725.07     47.70 o 
   6   0   8       46.58       20.56     20.16 o 
   8   0   8     1089.31     1056.97     71.45 o 
 -10   1   8       41.58       34.33     51.29 o 
  -9   1   8       47.51      -50.89     50.89 o 
  -8   1   8       96.74       94.00     23.15 o 
  -7   1   8      551.54      537.47     42.31 o 
  -6   1   8      458.05      480.39     32.93 o 
  -5   1   8       51.37      -24.35     42.31 o 
  -4   1   8     2749.98     2698.51     67.66 o 
  -3   1   8     6362.98     6073.79     87.22 o 
  -2   1   8     8858.85     9140.52     98.59 o 
  -1   1   8     1611.82     1438.57     43.71 o 
   0   1   8      508.97      430.63     43.01 o 
   1   1   8       62.47       63.87     12.97 o 
   2   1   8      754.85      743.23     37.32 o 
   3   1   8       11.04       -2.39     29.14 o 
   4   1   8      207.24      247.48     18.56 o 
   5   1   8      223.81      290.19     25.15 o 
   6   1   8      605.79      562.21     39.32 o 
   7   1   8      235.69      266.24     24.35 o 
   8   1   8      325.63      312.54     28.34 o 
 -10   2   8        6.89      -48.10     51.29 o 
  -9   2   8      822.37      920.26     62.47 o 
  -8   2   8       45.02       23.55     46.50 o 
  -7   2   8      157.84      183.41     23.15 o 
  -6   2   8      323.50      281.41     25.35 o 
  -5   2   8     2321.44     2375.19     68.26 o 
  -4   2   8     1734.71     1753.50     59.47 o 
  -3   2   8     2845.44     2793.31     64.86 o 
  -2   2   8      893.33      781.35     39.12 o 
  -1   2   8      161.00       91.01     13.17 o 
   0   2   8      591.45      621.69     23.76 o 
   1   2   8     1163.16     1182.31     42.11 o 
   2   2   8        8.30       24.55     12.57 o 
   3   2   8      220.24      208.56     16.57 o 
   4   2   8      235.15      210.95     18.76 o 
   5   2   8       69.82       93.40     20.56 o 
   6   2   8       13.54      -12.17     37.72 o 
   7   2   8      594.95      591.95     32.73 o 
   8   2   8       14.48       37.52     47.90 o 
 -10   3   8        5.42      -29.74     51.69 o 
  -9   3   8        9.87      -47.10     49.50 o 
  -8   3   8      566.73      653.62     47.10 o 
  -7   3   8       25.02      -22.55     43.51 o 
  -6   3   8     1094.50     1062.36     57.68 o 
  -5   3   8       46.91       32.13     38.32 o 
  -4   3   8        0.82      -32.93     34.93 o 
  -3   3   8     9263.24     9882.15    109.57 o 
  -2   3   8     2257.69     2204.15     53.29 o 
  -1   3   8     3745.05     3455.71     62.47 o 
   0   3   8      447.13      424.20     29.34 o 
   1   3   8     2787.88     2847.39     60.87 o 
   2   3   8      330.64      365.43     24.15 o 
   3   3   8        1.16      -30.93     30.93 o 
   4   3   8        3.44       14.97     34.73 o 
   5   3   8     1044.23      961.17     55.68 o 
   6   3   8      329.09      325.91     23.15 o 
   7   3   8      511.35      482.98     34.93 o 
   8   3   8       21.02       42.31     45.30 o 
 -10   4   8      137.22       71.65     58.08 o 
  -9   4   8      146.18      160.26     25.15 o 
  -8   4   8      289.65      280.61     24.75 o 
  -7   4   8      221.85      182.61     23.35 o 
  -6   4   8       52.25       65.06     23.35 o 
  -5   4   8        0.27        1.20     37.72 o 
  -4   4   8      375.37      347.27     23.15 o 
  -3   4   8     2091.39     2117.93     57.48 o 
  -2   4   8     1471.84     1365.52     46.10 o 
  -1   4   8     2843.77     2823.84     58.68 o 
   0   4   8     3219.81     3325.25     92.41 o 
   1   4   8      143.84      135.71     14.37 o 
   2   4   8     5484.15     5561.07     85.22 o 
   3   4   8       45.93       55.88     15.77 o 
   4   4   8      213.58      224.33     19.16 o 
   5   4   8      616.89      610.31     40.91 o 
   6   4   8      158.34      158.67     21.55 o 
   7   4   8       16.66       17.96     41.51 o 
   8   4   8      175.15      144.30     26.54 o 
 -10   5   8        0.09       18.76     49.10 o 
  -9   5   8      379.77      409.54     29.54 o 
  -8   5   8        1.42       16.17     22.15 o 
  -7   5   8     1188.35     1239.19     63.87 o 
  -6   5   8      235.24      237.10     24.15 o 
  -5   5   8      173.43      129.13     20.16 o 
  -4   5   8       80.05      111.96     17.16 o 
  -3   5   8      124.68      116.55     16.76 o 
  -2   5   8     2020.77     1979.42     52.49 o 
  -1   5   8     6512.61     6562.55     85.62 o 
   0   5   8     4835.02     4987.06     99.29 o 
   1   5   8     2061.90     2238.88     58.88 o 
   2   5   8       38.81       65.06     14.77 o 
   3   5   8       64.61       12.77     34.73 o 
   4   5   8     1653.51     1784.24     65.46 o 
   5   5   8      498.05      459.63     32.13 o 
   6   5   8      295.13      314.94     23.15 o 
   7   5   8        6.32       -5.99     42.71 o 
   8   5   8       47.65      -38.52     46.90 o 
  -9   6   8       55.89       67.46     50.89 o 
  -8   6   8        6.93       23.15     22.15 o 
  -7   6   8       28.63      -10.18     43.31 o 
  -6   6   8       28.42       54.09     45.50 o 
  -5   6   8       43.58       -2.79     41.51 o 
  -4   6   8      495.49      541.26     39.92 o 
  -3   6   8     1458.44     1482.87     54.49 o 
  -2   6   8     2733.98     2847.79     64.46 o 
  -1   6   8       41.86       36.52     29.54 o 
   0   6   8        0.09      -21.03     21.03 o 
   1   6   8    22095.13    21878.45    163.65 o 
   2   6   8       63.86       47.30     16.37 o 
   3   6   8     3495.97     3426.77     78.43 o 
   4   6   8       85.46      120.94     20.76 o 
   5   6   8        0.41       44.31     39.32 o 
   6   6   8       86.46       98.19     19.96 o 
   7   6   8      153.74      206.36     23.35 o 
   8   6   8       68.08       59.87     44.51 o 
  -9   7   8       28.30        6.39     46.50 o 
  -8   7   8       25.93       44.31     45.70 o 
  -7   7   8       98.10       62.07     44.11 o 
  -6   7   8      197.95      236.50     23.35 o 
  -5   7   8        3.59       29.74     42.91 o 
  -4   7   8      716.71      829.25     52.89 o 
  -3   7   8        2.29       -5.99     35.13 o 
  -2   7   8      334.90      259.85     17.36 o 
  -1   7   8     2892.39     2868.75     64.66 o 
   0   7   8     1697.11     1862.84     45.90 o 
   1   7   8      255.40      213.15     17.56 o 
   2   7   8      137.59      182.42     18.16 o 
   3   7   8      376.58      433.49     29.14 o 
   4   7   8     1961.45     1922.54     68.85 o 
   5   7   8      854.48      889.72     55.28 o 
   6   7   8       44.57       80.43     19.96 o 
   7   7   8        4.17       31.53     44.71 o 
   8   7   8       11.28       42.11     23.35 o 
  -9   8   8      123.72      115.56     27.74 o 
  -8   8   8      259.51      262.05     25.55 o 
  -7   8   8       39.97       49.70     21.16 o 
  -6   8   8       99.74      118.35     22.35 o 
  -5   8   8      661.25      602.93     45.50 o 
  -4   8   8      333.27      282.60     23.15 o 
  -3   8   8      121.33      119.35     19.16 o 
  -2   8   8      903.65      843.02     45.10 o 
  -1   8   8        5.89       15.57     15.37 o 
   0   8   8     2467.58     2408.35    170.64 o 
   1   8   8      775.37      831.25     47.30 o 
   2   8   8     9289.20     9626.49    121.94 o 
   3   8   8      217.40      265.44     20.76 o 
   4   8   8      559.91      600.73     43.91 o 
   5   8   8      163.78      162.86     20.96 o 
   6   8   8       43.97       54.09     38.32 o 
   7   8   8       89.85       49.30     47.30 o 
   8   8   8        2.34      -23.95     45.10 o 
  -9   9   8       23.33       69.25     51.29 o 
  -8   9   8      725.24      828.45     53.29 o 
  -7   9   8       15.65      -47.50     47.50 o 
  -6   9   8     1247.03     1324.61     64.86 o 
  -5   9   8      108.93       80.43     24.35 o 
  -4   9   8     1587.12     1688.84     66.26 o 
  -3   9   8      248.99      240.29     21.35 o 
  -2   9   8     6229.84     5691.59     96.20 o 
  -1   9   8      794.11      748.82     46.90 o 
   0   9   8        6.05       29.32     23.16 o 
   1   9   8      574.93      622.49     38.92 o 
   2   9   8      507.95      541.66     36.72 o 
   3   9   8      973.34     1037.81     55.28 o 
   4   9   8      142.83      135.51     22.15 o 
   5   9   8      948.60      989.91     59.27 o 
   6   9   8      235.20      243.89     23.35 o 
   7   9   8       71.71      115.96     23.95 o 
   8   9   8       52.55      109.17     24.95 o 
  -9  10   8      615.90      611.31     45.70 o 
  -8  10   8      111.94      193.39     27.14 o 
  -7  10   8       24.62       20.96     45.70 o 
  -6  10   8        2.36        1.80     45.90 o 
  -5  10   8      392.39      394.97     27.74 o 
  -4  10   8       67.70       94.60     23.75 o 
  -3  10   8      551.26      583.17     36.92 o 
  -2  10   8     1094.65     1244.18     54.88 o 
  -1  10   8       59.72       86.82     17.56 o 
   0  10   8     1015.23     1066.35     36.48 o 
   1  10   8      550.90      547.45     40.91 o 
   2  10   8      347.02      398.96     25.15 o 
   3  10   8      502.64      571.00     40.31 o 
   4  10   8       37.90       30.54     20.96 o 
   5  10   8      262.53      341.48     23.55 o 
   6  10   8        3.80       -6.19     40.31 o 
   7  10   8        0.84       45.30     42.71 o 
  -9  11   8       92.72       28.14     55.48 o 
  -8  11   8       31.75      -30.14     54.29 o 
  -7  11   8      701.98      772.77     52.69 o 
  -6  11   8       28.56       16.37     46.90 o 
  -5  11   8      455.61      430.49     32.53 o 
  -4  11   8      163.36      143.90     25.35 o 
  -3  11   8     2266.35     2315.51     77.04 o 
  -2  11   8      643.83      623.48     40.51 o 
  -1  11   8      981.59      915.27     54.88 o 
   0  11   8      811.91      826.62     44.51 o 
   1  11   8        3.63       24.95     35.33 o 
   2  11   8        0.53       49.30     40.91 o 
   3  11   8        4.19       21.35     40.91 o 
   4  11   8      152.60      170.04     21.75 o 
   5  11   8      305.69      316.53     24.75 o 
   6  11   8      365.01      349.66     25.55 o 
   7  11   8      301.86      290.99     28.54 o 
  -8  12   8      451.75      461.63     32.73 o 
  -7  12   8      276.13      231.11     28.14 o 
  -6  12   8      474.25      502.74     31.53 o 
  -5  12   8      919.63     1026.04     62.07 o 
  -4  12   8     1695.69     1803.79     75.44 o 
  -3  12   8      291.43      289.39     25.35 o 
  -2  12   8     1093.86     1093.09     61.87 o 
  -1  12   8      222.49      219.94     21.16 o 
   0  12   8       38.83       38.61     28.62 o 
   1  12   8     1385.09     1299.86     64.06 o 
   2  12   8       68.44       89.21     20.96 o 
   3  12   8       35.68       44.71     40.31 o 
   4  12   8      303.40      322.32     24.35 o 
   5  12   8       35.74       42.11     43.51 o 
   6  12   8       32.40       75.24     24.15 o 
   7  12   8        0.89      -48.50     48.50 o 
  -8  13   8      146.23      147.49     29.34 o 
  -7  13   8       88.02      112.96     27.74 o 
  -6  13   8      251.35      199.58     26.94 o 
  -5  13   8        2.43      -46.50     47.10 o 
  -4  13   8       41.95       26.14     46.50 o 
  -3  13   8      711.15      742.63     49.10 o 
  -2  13   8     1767.77     1841.12     73.64 o 
  -1  13   8       86.56       21.55     44.11 o 
   0  13   8     1922.18     1852.63     49.66 o 
   1  13   8        4.66       42.71     40.51 o 
   2  13   8      116.35      109.37     21.16 o 
   3  13   8        0.72      -38.32     38.32 o 
   4  13   8      270.94      257.46     23.75 o 
   5  13   8      193.70      149.09     24.55 o 
   6  13   8      668.43      703.32     43.51 o 
   7  13   8      185.47      233.71     28.34 o 
  -8  14   8      138.04      105.98     28.94 o 
  -7  14   8       28.96       26.54     51.49 o 
  -6  14   8      146.26      171.24     24.75 o 
  -5  14   8      590.36      645.24     44.31 o 
  -4  14   8      213.28      216.74     23.95 o 
  -3  14   8      400.95      415.52     26.14 o 
  -2  14   8      178.67      170.24     23.75 o 
  -1  14   8      149.75      156.47     23.15 o 
   0  14   8       41.36        8.88     29.49 o 
   1  14   8       47.71       80.83     21.55 o 
   2  14   8      170.44      159.06     21.75 o 
   3  14   8       37.61      -13.17     40.51 o 
   4  14   8        1.19      -26.34     41.31 o 
   5  14   8        9.24      -43.51     47.10 o 
   6  14   8       32.67       86.42     23.95 o 
  -7  15   8      111.98       64.06     53.69 o 
  -6  15   8      112.75       60.07     50.29 o 
  -5  15   8       29.88       36.32     45.50 o 
  -4  15   8      194.23      200.98     24.75 o 
  -3  15   8      552.37      560.42     38.52 o 
  -2  15   8      752.91      663.20     45.90 o 
  -1  15   8     1394.33     1401.04     63.67 o 
   0  15   8        3.27        7.85     27.85 o 
   1  15   8     1219.74     1178.51     63.47 o 
   2  15   8       88.82       90.61     20.76 o 
   3  15   8       20.37       11.97     42.51 o 
   4  15   8       63.46       35.92     46.30 o 
   5  15   8      455.01      463.62     29.74 o 
   6  15   8      177.25      171.24     27.34 o 
  -7  16   8       14.01       11.97     51.69 o 
  -6  16   8      153.49      143.50     27.94 o 
  -5  16   8       11.42       27.54     24.15 o 
  -4  16   8      945.80      996.30     66.06 o 
  -3  16   8      418.98      392.17     26.54 o 
  -2  16   8      149.78      153.08     22.35 o 
  -1  16   8      333.35      275.62     23.95 o 
   0  16   8       53.31       80.44     19.76 o 
   1  16   8      106.72       63.87     46.30 o 
   2  16   8      268.32      268.83     24.15 o 
   3  16   8       86.51      135.31     22.35 o 
   4  16   8       42.39       59.08     22.15 o 
   5  16   8       27.87       22.35     24.55 o 
  -6  17   8        7.23      -52.29     52.29 o 
  -5  17   8       60.41       35.33     51.89 o 
  -4  17   8        8.30       54.68     44.31 o 
  -3  17   8       29.86       40.31     45.90 o 
  -2  17   8      968.42      912.08     61.27 o 
  -1  17   8      201.12      187.60     23.15 o 
   0  17   8      680.59      731.09     35.06 o 
   1  17   8      119.72      135.91     22.35 o 
   2  17   8       42.40       42.11     42.91 o 
   3  17   8        7.74       46.50     21.16 o 
   4  17   8      422.76      480.99     31.73 o 
   5  17   8       42.81       22.15     50.49 o 
  -6  18   8       21.37       21.75     50.89 o 
  -5  18   8       73.17       41.51     49.50 o 
  -4  18   8      163.93      201.57     26.54 o 
  -3  18   8      590.08      607.32     40.31 o 
  -2  18   8      197.88      259.25     25.35 o 
  -1  18   8      130.96      169.04     23.75 o 
   0  18   8       93.60      116.83     15.94 o 
   1  18   8      862.05      995.30     65.26 o 
   2  18   8       11.85      -26.54     44.71 o 
   3  18   8       88.21      102.38     24.55 o 
   4  18   8       48.91       26.54     48.30 o 
  -5  19   8       16.84      -16.76     52.29 o 
  -4  19   8      123.64      119.95     27.54 o 
  -3  19   8      125.40       98.39     26.14 o 
  -2  19   8        7.07      -19.56     46.50 o 
  -1  19   8     1027.76      976.34     66.26 o 
   0  19   8      499.16      514.45     23.30 o 
   1  19   8      440.88      450.25     36.52 o 
   2  19   8       22.95       30.14     46.30 o 
   3  19   8       77.24       78.83     25.55 o 
   4  19   8      140.74      148.69     28.14 o 
  -4  20   8       32.84       11.97     50.69 o 
  -3  20   8      137.67      131.12     27.94 o 
  -2  20   8      648.09      617.30     41.51 o 
  -1  20   8       46.33       17.96     49.30 o 
   0  20   8       60.38       29.81     24.15 o 
   1  20   8       52.71       52.09     25.35 o 
   2  20   8      791.36      813.68     57.08 o 
   3  20   8       73.98       82.23     25.75 o 
  -3  21   8      209.96      222.93     29.14 o 
  -2  21   8      395.27      416.52     31.33 o 
  -1  21   8      132.81      156.27     25.95 o 
   0  21   8      350.44      365.53     25.05 o 
   1  21   8      219.50      218.14     27.54 o 
  -9   0   9      427.01      444.06     35.33 o 
  -7   0   9      135.71      105.78     22.15 o 
  -5   0   9    13695.31    12990.99    144.50 o 
  -3   0   9    11655.33    11431.68    121.54 o 
  -1   0   9       70.79       74.64     13.97 o 
   1   0   9       54.75       24.15     13.57 o 
   3   0   9     1411.69     1419.80     53.89 o 
   5   0   9      366.84      395.37     25.75 o 
   7   0   9      135.53      122.14     23.15 o 
 -10   1   9      112.50      157.47     27.14 o 
  -9   1   9       44.24       33.13     48.90 o 
  -8   1   9       66.90       58.08     22.35 o 
  -7   1   9       10.71       -8.38     42.11 o 
  -6   1   9      874.74      867.77     52.29 o 
  -5   1   9      120.77      126.13     21.35 o 
  -4   1   9      118.21      142.70     19.76 o 
  -3   1   9     1628.37     1589.85     55.08 o 
  -2   1   9      218.59      190.00     16.76 o 
  -1   1   9      149.72      230.51     18.16 o 
   0   1   9        3.47        6.93     18.51 o 
   1   1   9       20.79       36.92     12.97 o 
   2   1   9      148.86      130.33     15.57 o 
   3   1   9       18.51       22.95     15.77 o 
   4   1   9      133.05      138.11     18.76 o 
   5   1   9        6.63      -12.97     39.92 o 
   6   1   9      328.52      350.66     23.15 o 
   7   1   9       72.11      -12.17     46.70 o 
   8   1   9        1.24        6.99     46.90 o 
 -10   2   9      256.81      246.88     29.74 o 
  -9   2   9       16.98      -20.76     46.50 o 
  -8   2   9       18.12       12.97     43.11 o 
  -7   2   9       60.54       41.51     44.31 o 
  -6   2   9     1950.66     1964.06     72.65 o 
  -5   2   9       79.98       13.57     42.51 o 
  -4   2   9    12675.37    12128.21    132.92 o 
  -3   2   9       49.85       70.85     17.16 o 
  -2   2   9     6176.23     5912.93     86.42 o 
  -1   2   9      153.03      180.82     14.77 o 
   0   2   9       80.84       71.32      9.80 o 
   1   2   9      384.02      471.21     31.13 o 
   2   2   9     1076.03     1013.66     45.70 o 
   3   2   9        0.19      -21.95     33.53 o 
   4   2   9      990.28     1032.62     53.89 o 
   5   2   9       18.81      -17.96     41.11 o 
   6   2   9       18.61       14.57     37.32 o 
   7   2   9       22.62       34.93     42.51 o 
   8   2   9      252.43      263.44     27.74 o 
 -10   3   9       16.71       11.58     53.09 o 
  -9   3   9      113.41      137.51     26.14 o 
  -8   3   9       26.32        9.18     45.50 o 
  -7   3   9     1121.88     1258.94     62.67 o 
  -6   3   9      174.45      123.34     23.35 o 
  -5   3   9       92.50       52.09     41.71 o 
  -4   3   9       85.71       65.46     19.16 o 
  -3   3   9       74.47       70.05     18.36 o 
  -2   3   9      152.66      172.84     16.17 o 
  -1   3   9        4.66       -7.98     28.34 o 
   0   3   9     1953.26     1898.44     37.55 o 
   1   3   9     1008.59     1039.41     45.90 o 
   2   3   9       12.12      -14.37     32.33 o 
   3   3   9     1414.53     1649.72     58.88 o 
   4   3   9       87.51       54.29     40.91 o 
   5   3   9      370.76      380.60     27.94 o 
   6   3   9       36.32       49.89     37.72 o 
   7   3   9       82.24      129.73     22.35 o 
   8   3   9        5.91       50.69     24.15 o 
  -9   4   9       47.68       45.50     25.15 o 
  -8   4   9        2.86      -35.53     45.30 o 
  -7   4   9      385.80      428.30     32.33 o 
  -6   4   9        1.77       -7.58     44.31 o 
  -5   4   9     3334.46     3142.57     81.63 o 
  -4   4   9       69.80       73.25     19.56 o 
  -3   4   9    10859.56    10548.55    117.95 o 
  -2   4   9      679.43      642.44     39.92 o 
  -1   4   9        5.45      -18.36     30.54 o 
   0   4   9        6.13        5.38     21.08 o 
   1   4   9     6690.77     6989.26     96.00 o 
   2   4   9      973.85      925.45     47.70 o 
   3   4   9     3416.66     3542.33     78.83 o 
   4   4   9       36.81       28.34     41.71 o 
   5   4   9        2.49      -30.14     40.51 o 
   6   4   9       48.67       52.49     42.91 o 
   7   4   9      230.12      256.66     24.55 o 
   8   4   9        1.84      -45.70     45.70 o 
  -9   5   9       12.96       14.77     50.49 o 
  -8   5   9      392.76      408.94     29.34 o 
  -7   5   9       33.15       42.31     41.31 o 
  -6   5   9      781.00      787.94     48.70 o 
  -5   5   9      202.20      225.52     20.96 o 
  -4   5   9      290.29      280.61     21.95 o 
  -3   5   9      508.97      473.00     28.94 o 
  -2   5   9       64.85       57.68     15.97 o 
  -1   5   9     3773.09     3903.56     72.45 o 
   0   5   9     1854.73     1992.41     40.08 o 
   1   5   9     5717.46     5449.70     87.42 o 
   2   5   9      198.81      204.97     18.36 o 
   3   5   9     1297.70     1330.59     57.48 o 
   4   5   9     1554.71     1481.67     62.87 o 
   5   5   9     1141.29     1108.46     59.47 o 
   6   5   9      205.48      189.20     21.95 o 
   7   5   9        0.67       21.35     40.71 o 
   8   5   9        6.66      -11.97     46.30 o 
  -9   6   9       49.43        2.20     47.50 o 
  -8   6   9       11.66       51.49     43.91 o 
  -7   6   9      164.49      141.90     22.75 o 
  -6   6   9      607.00      599.14     40.71 o 
  -5   6   9       14.76      -42.71     42.71 o 
  -4   6   9     5418.26     5239.75     94.00 o 
  -3   6   9      779.05      796.12     47.10 o 
  -2   6   9     4689.65     4551.40     81.43 o 
  -1   6   9     1446.53     1414.42     51.69 o 
   0   6   9     2405.59     2457.69    149.68 o 
   1   6   9       13.48       -2.39     35.92 o 
   2   6   9     8529.64     8289.71    111.56 o 
   3   6   9        0.60      -40.51     40.51 o 
   4   6   9     2664.11     2549.02     78.63 o 
   5   6   9       34.90       34.73     19.56 o 
   6   6   9      223.87      187.01     22.15 o 
   7   6   9      105.81       81.23     22.55 o 
   8   6   9        1.36      -11.78     49.50 o 
  -9   7   9      178.36      216.14     27.34 o 
  -8   7   9       75.21       74.24     23.95 o 
  -7   7   9       19.37       33.33     43.91 o 
  -6   7   9       38.74      -38.12     44.91 o 
  -5   7   9      163.97      160.46     23.35 o 
  -4   7   9        1.41      -41.91     41.91 o 
  -3   7   9      129.15      161.06     18.76 o 
  -2   7   9       13.41       23.75     16.76 o 
  -1   7   9      142.35      116.75     16.37 o 
   0   7   9     2228.60     2272.17     43.86 o 
   1   7   9      451.71      383.19     26.74 o 
   2   7   9      286.49      303.36     24.35 o 
   3   7   9     1179.52     1243.18     58.88 o 
   4   7   9     2436.27     2396.74     74.64 o 
   5   7   9     1003.53      926.84     59.67 o 
   6   7   9      396.00      389.78     25.75 o 
   7   7   9        9.22       51.89     42.31 o 
   8   7   9       17.23        4.79     47.90 o 
  -9   8   9       48.19       61.47     48.90 o 
  -8   8   9       78.48       68.85     23.55 o 
  -7   8   9       95.97      102.98     23.15 o 
  -6   8   9       68.56        1.60     44.31 o 
  -5   8   9      278.00      370.22     25.35 o 
  -4   8   9      713.97      760.20     47.90 o 
  -3   8   9     3503.62     3546.72     79.83 o 
  -2   8   9       77.06       28.34     37.92 o 
  -1   8   9       20.27       16.96     34.33 o 
   0   8   9      953.25      916.67     42.91 o 
   1   8   9     2375.70     2426.88     68.66 o 
   2   8   9      283.08      274.02     19.96 o 
   3   8   9     4080.82     3916.74     90.61 o 
   4   8   9        6.12       -6.59     40.71 o 
   5   8   9        3.01       39.72     38.92 o 
   6   8   9        0.95      -42.71     42.71 o 
   7   8   9       31.72        8.78     44.11 o 
  -9   9   9      174.56       49.30     55.28 o 
  -8   9   9      108.01      113.16     27.14 o 
  -7   9   9      758.76      864.18     58.48 o 
  -6   9   9       89.71       68.26     22.15 o 
  -5   9   9      647.68      602.13     44.71 o 
  -4   9   9      700.91      629.47     39.92 o 
  -3   9   9      167.37      178.22     21.16 o 
  -2   9   9       30.02       41.71     40.12 o 
  -1   9   9       44.78       54.88     17.56 o 
   0   9   9      594.03      571.94     27.04 o 
   1   9   9      593.26      592.95     40.51 o 
   2   9   9        7.14       17.16     18.56 o 
   3   9   9      840.59      779.75     47.90 o 
   4   9   9      678.68      634.06     41.11 o 
   5   9   9      440.93      518.91     34.53 o 
   6   9   9       12.38      -10.18     42.11 o 
   7   9   9      214.23      200.98     26.14 o 
  -9  10   9       25.89       58.08     26.94 o 
  -8  10   9        0.45        0.00     46.70 o 
  -7  10   9       91.26       40.51     50.49 o 
  -6  10   9      744.95      737.05     51.09 o 
  -5  10   9      863.35      800.51     49.30 o 
  -4  10   9     2628.43     2532.66     81.03 o 
  -3  10   9     1391.97     1454.93     65.26 o 
  -2  10   9      265.10      249.67     21.35 o 
  -1  10   9       73.30       78.04     19.16 o 
   0  10   9      682.22      713.09     31.83 o 
   1  10   9        2.37       40.91     37.92 o 
   2  10   9     1459.21     1441.16     62.67 o 
   3  10   9      685.23      649.83     46.30 o 
   4  10   9      538.77      605.12     38.72 o 
   5  10   9      256.56      244.88     23.35 o 
   6  10   9        3.94       25.35     42.91 o 
   7  10   9       50.88       35.33     25.95 o 
  -8  11   9      232.48      233.71     28.94 o 
  -7  11   9      101.30       39.92     51.49 o 
  -6  11   9      424.35      467.41     33.53 o 
  -5  11   9      126.14      143.50     23.35 o 
  -4  11   9       16.68       -9.78     46.70 o 
  -3  11   9      380.46      417.92     29.34 o 
  -2  11   9        5.05       37.72     43.91 o 
  -1  11   9     1146.56     1006.68     59.08 o 
   0  11   9     1033.23      943.75     60.57 o 
   1  11   9       78.52       56.88     40.71 o 
   2  11   9      508.57      512.12     35.53 o 
   3  11   9       36.58       60.27     19.96 o 
   4  11   9      655.49      647.23     45.50 o 
   5  11   9        1.48        2.00     40.31 o 
   6  11   9      434.72      435.48     33.93 o 
   7  11   9       22.78        5.19     23.75 o 
  -8  12   9        1.46       69.05     49.89 o 
  -7  12   9       29.41       64.06     46.90 o 
  -6  12   9      138.47       69.85     53.49 o 
  -5  12   9     3514.65     3458.90     96.20 o 
  -4  12   9      789.11      827.06     51.69 o 
  -3  12   9     2592.64     2539.24     81.63 o 
  -2  12   9      666.16      621.89     40.71 o 
  -1  12   9       65.58       59.67     21.75 o 
   0  12   9        8.23       25.68     19.25 o 
   1  12   9      205.93      195.59     22.35 o 
   2  12   9      982.10     1015.66     57.88 o 
   3  12   9      670.55      718.88     46.70 o 
   4  12   9      378.60      373.61     25.15 o 
   5  12   9      697.18      667.59     50.29 o 
   6  12   9       20.22       49.30     44.91 o 
  -8  13   9       23.04       13.77     53.29 o 
  -7  13   9      279.75      318.53     30.14 o 
  -6  13   9       51.93       40.71     24.75 o 
  -5  13   9      208.24      181.82     25.95 o 
  -4  13   9     2108.84     1950.88     76.24 o 
  -3  13   9      274.16      193.19     24.75 o 
  -2  13   9     2265.90     2171.82     76.44 o 
  -1  13   9       31.08       28.14     20.96 o 
   0  13   9      227.95      220.42     16.09 o 
   1  13   9        2.66       17.16     39.72 o 
   2  13   9        7.70       30.14     37.72 o 
   3  13   9      370.81      384.99     31.13 o 
   4  13   9       54.86       51.69     44.31 o 
   5  13   9      283.73      301.56     25.95 o 
   6  13   9      138.29      106.38     24.75 o 
  -7  14   9       25.78      -29.54     51.09 o 
  -6  14   9      459.05      529.08     41.11 o 
  -5  14   9      174.41      148.49     26.34 o 
  -4  14   9     3112.89     3028.41     89.81 o 
  -3  14   9      853.46      773.17     53.09 o 
  -2  14   9      435.27      493.56     33.53 o 
  -1  14   9      222.32      221.53     22.35 o 
   0  14   9      191.44      169.56     15.45 o 
   1  14   9     1039.02     1048.59     59.67 o 
   2  14   9       68.85       73.45     20.16 o 
   3  14   9      338.71      300.97     23.75 o 
   4  14   9      221.58      227.32     23.35 o 
   5  14   9       69.01      104.98     23.55 o 
   6  14   9       21.80        2.39     46.30 o 
  -7  15   9       86.90       -4.79     54.29 o 
  -6  15   9        3.01      -53.69     53.69 o 
  -5  15   9       30.88       43.91     49.50 o 
  -4  15   9       11.95        7.98     46.90 o 
  -3  15   9     1308.95     1256.35     68.85 o 
  -2  15   9        8.08      -20.16     42.11 o 
  -1  15   9      383.70      351.06     24.35 o 
   0  15   9      329.63      341.67     19.29 o 
   1  15   9       43.29       51.89     19.56 o 
   2  15   9      122.39      113.36     21.16 o 
   3  15   9       73.17       97.19     21.95 o 
   4  15   9       96.09      150.08     23.15 o 
   5  15   9        0.64      -46.10     46.10 o 
  -6  16   9       32.31       25.15     25.75 o 
  -5  16   9      617.09      540.86     40.31 o 
  -4  16   9      258.07      246.28     26.54 o 
  -3  16   9     1394.01     1318.62     72.65 o 
  -2  16   9      481.25      528.09     34.13 o 
  -1  16   9       19.50       52.69     20.16 o 
   0  16   9        7.31       -4.73     38.52 o 
   1  16   9       44.44      -15.97     42.91 o 
   2  16   9      261.56      219.94     23.95 o 
   3  16   9      125.48      139.11     22.95 o 
   4  16   9      106.29       86.22     24.75 o 
   5  16   9       22.35        0.00     44.51 o 
  -6  17   9        1.99       50.29     49.89 o 
  -5  17   9       37.20       65.66     50.49 o 
  -4  17   9       37.17      -28.14     50.29 o 
  -3  17   9      269.94      214.35     26.94 o 
  -2  17   9      342.09      362.63     27.94 o 
  -1  17   9      446.80      468.41     32.53 o 
   0  17   9      180.32      191.81     16.65 o 
   1  17   9      331.08      319.13     25.15 o 
   2  17   9        2.46       40.91     42.51 o 
   3  17   9      260.14      293.58     27.54 o 
   4  17   9        7.84       58.88     43.31 o 
  -5  18   9      105.32      148.29     25.95 o 
  -4  18   9      303.84      312.14     28.34 o 
  -3  18   9      283.96      297.97     29.14 o 
  -2  18   9      393.53      421.31     26.54 o 
  -1  18   9       13.16       63.07     44.71 o 
   0  18   9       31.58       42.43     31.17 o 
   1  18   9        0.21       43.91     41.51 o 
   2  18   9      674.04      691.34     46.90 o 
   3  18   9       44.57       -2.39     50.09 o 
   4  18   9       51.89      100.59     24.75 o 
  -4  19   9       20.55       28.94     24.75 o 
  -3  19   9       56.82       27.34     47.30 o 
  -2  19   9      219.20      185.41     26.94 o 
  -1  19   9      287.96      270.43     28.34 o 
   0  19   9      755.78      805.41     38.78 o 
   1  19   9       88.37       55.48     49.10 o 
   2  19   9        1.80       33.13     45.50 o 
   3  19   9      174.72      161.46     27.54 o 
  -3  20   9      234.80      215.55     28.74 o 
  -2  20   9       36.52       28.14     25.55 o 
  -1  20   9       63.36       97.00     24.55 o 
   0  20   9        0.24       12.50     20.77 o 
   1  20   9      645.12      734.85     53.29 o 
   2  20   9        0.61      -47.10     48.90 o 
  -1  21   9      192.77      182.42     27.54 o 
   0  21   9       95.63      108.10     18.84 o 
  -8   0  10      282.14      273.22     25.55 o 
  -6   0  10       17.31       47.90     44.31 o 
  -4   0  10       81.83       82.63     20.36 o 
  -2   0  10     5404.19     5031.19     86.22 o 
   0   0  10     6090.58     6150.19    244.98 o 
   2   0  10     1210.85     1262.14     53.29 o 
   4   0  10        3.59       33.93     40.71 o 
   6   0  10        5.14       48.10     36.92 o 
   8   0  10      482.15      490.17     32.93 o 
  -9   1  10       29.52       -2.20     47.50 o 
  -8   1  10      132.72      144.50     24.15 o 
  -7   1  10      445.94      394.97     31.53 o 
  -6   1  10      216.97      202.77     24.55 o 
  -5   1  10      346.91      324.91     24.35 o 
  -4   1  10      274.47      225.52     22.95 o 
  -3   1  10      966.76      980.93     54.09 o 
  -2   1  10     4185.83     4073.61     79.03 o 
  -1   1  10     1991.19     1972.24     57.68 o 
   0   1  10     1180.81     1123.02     33.34 o 
   1   1  10        3.81      -31.53     31.53 o 
   2   1  10      257.51      289.79     22.35 o 
   3   1  10      267.98      210.56     19.96 o 
   4   1  10      251.81      226.52     22.15 o 
   5   1  10       21.82       36.12     18.76 o 
   6   1  10       42.53        2.00     42.51 o 
   7   1  10       58.29       81.83     23.55 o 
   8   1  10       12.19       36.12     48.10 o 
  -9   2  10      203.17      187.80     29.14 o 
  -8   2  10       16.85       15.37     44.31 o 
  -7   2  10        7.44      -44.31     44.31 o 
  -6   2  10       99.47      134.72     23.75 o 
  -5   2  10      852.70      763.19     48.90 o 
  -4   2  10      808.67      719.68     48.70 o 
  -3   2  10      874.23      902.50     50.49 o 
  -2   2  10      753.06      860.58     47.30 o 
  -1   2  10     3347.29     3158.34     67.06 o 
   0   2  10      125.00       91.20     12.57 o 
   1   2  10     1326.33     1277.31     52.09 o 
   2   2  10       53.72       70.85     17.36 o 
   3   2  10      287.19      274.02     19.96 o 
   4   2  10       16.61      -13.97     42.51 o 
   5   2  10       11.48       30.74     18.76 o 
   6   2  10        1.81       19.36     37.92 o 
   7   2  10      177.74      254.86     25.35 o 
   8   2  10        0.04      -51.09     51.09 o 
  -9   3  10      199.60      248.08     27.14 o 
  -8   3  10     1143.47     1056.37     66.46 o 
  -7   3  10       58.31       62.07     21.16 o 
  -6   3  10     1651.16     1459.52     68.85 o 
  -5   3  10      302.59      255.06     25.95 o 
  -4   3  10        2.82       46.30     42.31 o 
  -3   3  10     1270.14     1220.03     56.28 o 
  -2   3  10     1008.94     1055.57     49.89 o 
  -1   3  10     3701.95     3610.98     73.05 o 
   0   3  10       37.53       43.87     16.76 o 
   1   3  10     1469.61     1562.70     55.48 o 
   2   3  10      211.54      225.72     18.76 o 
   3   3  10      153.28      139.11     19.36 o 
   4   3  10      259.66      250.47     21.95 o 
   5   3  10      117.28      134.32     20.36 o 
   6   3  10      161.60      186.41     21.55 o 
   7   3  10       81.81       91.21     23.95 o 
   8   3  10        4.04      -38.92     49.30 o 
  -9   4  10       54.02       55.88     49.50 o 
  -8   4  10       10.46       30.93     22.75 o 
  -7   4  10      145.88      119.35     23.15 o 
  -6   4  10     1260.88     1246.57     64.26 o 
  -5   4  10     1271.91     1117.64     63.67 o 
  -4   4  10      464.08      444.66     28.54 o 
  -3   4  10      339.78      371.42     25.15 o 
  -2   4  10      110.88       90.61     18.16 o 
  -1   4  10       27.83       33.53     16.17 o 
   0   4  10     1646.31     1616.99     40.33 o 
   1   4  10       79.02       35.33     37.72 o 
   2   4  10     4151.20     4042.87     83.22 o 
   3   4  10      174.01      128.73     21.75 o 
   4   4  10      451.84      449.45     36.32 o 
   5   4  10       95.64       78.04     20.96 o 
   6   4  10      107.47      142.30     21.16 o 
   7   4  10       15.91       46.30     43.51 o 
   8   4  10      238.69      206.96     28.94 o 
  -9   5  10      234.22      243.49     28.34 o 
  -8   5  10      195.78      194.79     24.35 o 
  -7   5  10      179.95      159.46     22.95 o 
  -6   5  10      214.59      225.72     22.75 o 
  -5   5  10       72.50      107.97     22.95 o 
  -4   5  10       59.75       47.90     21.16 o 
  -3   5  10       76.59       73.84     19.36 o 
  -2   5  10     2224.00     2201.56     63.27 o 
  -1   5  10        8.66      -13.97     35.92 o 
   0   5  10     7141.05     7038.94     71.40 o 
   1   5  10       79.85      108.57     17.76 o 
   2   5  10       69.35       56.48     18.56 o 
   3   5  10     1082.42     1163.74     58.28 o 
   4   5  10     1132.98     1146.18     62.47 o 
   5   5  10      944.68      927.24     57.88 o 
   6   5  10      105.59      111.17     21.55 o 
   7   5  10       41.08       50.69     23.75 o 
  -9   6  10        3.24      -50.09     50.09 o 
  -8   6  10      186.34      187.60     24.95 o 
  -7   6  10       44.40       49.89     43.51 o 
  -6   6  10      152.87      108.57     21.95 o 
  -5   6  10      189.13      161.66     23.35 o 
  -4   6  10      570.75      610.51     37.32 o 
  -3   6  10      203.10      225.32     20.36 o 
  -2   6  10      151.96      163.06     18.76 o 
  -1   6  10       29.61       44.51     36.32 o 
   0   6  10       93.93       72.80     42.21 o 
   1   6  10     5067.60     5151.73     93.20 o 
   2   6  10       70.88       69.05     18.36 o 
   3   6  10     1922.75     1918.95     70.65 o 
   4   6  10       33.80      -14.97     44.11 o 
   5   6  10       33.99       30.93     41.51 o 
   6   6  10       30.39       52.49     41.71 o 
   7   6  10      289.29      308.75     27.94 o 
  -9   7  10      337.81      387.38     29.14 o 
  -8   7  10       71.79       93.20     23.55 o 
  -7   7  10      528.93      526.09     40.91 o 
  -6   7  10        1.84      -31.53     42.51 o 
  -5   7  10      362.31      374.01     27.34 o 
  -4   7  10      327.10      294.38     24.35 o 
  -3   7  10        6.05      -42.51     42.51 o 
  -2   7  10      851.85      740.04     51.29 o 
  -1   7  10     1733.20     1757.09     59.67 o 
   0   7  10     1127.42     1073.17     37.89 o 
   1   7  10      269.78      306.15     21.55 o 
   2   7  10      138.49      161.06     19.96 o 
   3   7  10      880.59      745.43     48.90 o 
   4   7  10     2415.96     2360.42     76.24 o 
   5   7  10      908.81      848.21     50.89 o 
   6   7  10      160.81      147.69     23.75 o 
   7   7  10        6.96       -9.18     45.30 o 
  -9   8  10        2.80      -22.55     50.49 o 
  -8   8  10       93.75      156.67     25.35 o 
  -7   8  10        4.37      -11.18     44.71 o 
  -6   8  10       89.45       96.80     21.75 o 
  -5   8  10      422.29      397.56     27.14 o 
  -4   8  10      108.68      144.50     23.75 o 
  -3   8  10      266.01      192.99     22.35 o 
  -2   8  10        5.35      -40.12     40.12 o 
  -1   8  10     1193.12     1099.88     53.89 o 
   0   8  10       18.88        6.71     48.40 o 
   1   8  10       88.26      103.58     19.36 o 
   2   8  10     2668.91     2718.47     78.23 o 
   3   8  10        0.10       22.55     42.11 o 
   4   8  10        0.79       40.31     38.32 o 
   5   8  10      160.20      177.23     22.15 o 
   6   8  10      369.16      343.67     26.54 o 
   7   8  10        3.36       18.56     46.70 o 
  -8   9  10      555.44      700.92     50.29 o 
  -7   9  10       37.21       63.47     45.90 o 
  -6   9  10      816.27      834.64     53.29 o 
  -5   9  10       52.94       61.67     46.30 o 
  -4   9  10      120.08      162.06     23.55 o 
  -3   9  10      101.54      157.47     22.35 o 
  -2   9  10      339.20      407.54     29.74 o 
  -1   9  10      401.03      385.79     22.95 o 
   0   9  10      494.26      432.33     22.05 o 
   1   9  10      305.92      336.49     27.94 o 
   2   9  10        2.79       26.74     40.71 o 
   3   9  10      156.73      166.85     21.55 o 
   4   9  10      373.27      386.38     28.94 o 
   5   9  10      287.49      326.91     23.95 o 
   6   9  10      361.18      320.32     28.54 o 
   7   9  10        0.34      -28.34     47.90 o 
  -8  10  10       32.54       68.85     49.50 o 
  -7  10  10      206.18      180.42     25.35 o 
  -6  10  10       53.53       40.71     23.35 o 
  -5  10  10      514.27      524.09     31.73 o 
  -4  10  10      421.40      402.75     27.74 o 
  -3  10  10      138.60      142.70     23.95 o 
  -2  10  10      321.61      244.28     23.95 o 
  -1  10  10     1052.67     1008.87     56.28 o 
   0  10  10       46.00       15.49     29.02 o 
   1  10  10      890.13      861.58     53.49 o 
   2  10  10      116.68      108.37     21.35 o 
   3  10  10      457.56      385.79     28.14 o 
   4  10  10      102.98      126.93     20.16 o 
   5  10  10       88.45       80.83     22.35 o 
   6  10  10       48.87       53.29     47.70 o 
   7  10  10      206.38      201.18     26.74 o 
  -8  11  10      105.54       44.51     53.09 o 
  -7  11  10      830.01      836.83     57.08 o 
  -6  11  10        0.50      -17.56     47.30 o 
  -5  11  10      401.19      360.44     26.54 o 
  -4  11  10     1251.98     1269.12     65.26 o 
  -3  11  10     1023.38     1001.89     60.87 o 
  -2  11  10      742.54      766.58     48.50 o 
  -1  11  10     1560.98     1558.31     65.66 o 
   0  11  10      298.71      317.98     16.71 o 
   1  11  10        3.34       45.90     39.72 o 
   2  11  10       31.61      -22.35     39.92 o 
   3  11  10       12.54       12.57     39.52 o 
   4  11  10        1.12        0.40     20.76 o 
   5  11  10      323.42      304.96     25.95 o 
   6  11  10       70.65       51.09     24.35 o 
  -8  12  10      150.46      136.11     29.14 o 
  -7  12  10      159.61      123.34     27.14 o 
  -6  12  10      275.31      330.50     25.75 o 
  -5  12  10      122.44      127.73     24.55 o 
  -4  12  10      227.22      241.29     24.75 o 
  -3  12  10      233.89      250.07     25.95 o 
  -2  12  10     1028.27      932.63     59.87 o 
  -1  12  10      161.64      169.84     22.75 o 
   0  12  10     2689.91     2683.56    103.68 o 
   1  12  10        8.45       17.16     38.32 o 
   2  12  10      160.25      168.44     20.76 o 
   3  12  10      200.97      184.81     22.15 o 
   4  12  10       32.06       10.18     41.51 o 
   5  12  10        1.83      -34.73     44.31 o 
   6  12  10       36.86      -45.70     45.70 o 
  -7  13  10      161.85      204.57     27.74 o 
  -6  13  10      435.32      493.16     31.13 o 
  -5  13  10       45.89       63.47     23.15 o 
  -4  13  10       29.38       -9.18     47.30 o 
  -3  13  10     2933.58     2813.46     86.22 o 
  -2  13  10      213.27      205.17     24.35 o 
  -1  13  10     1415.29     1413.02     64.86 o 
   0  13  10      598.38      632.77     33.03 o 
   1  13  10       51.85       84.02     19.96 o 
   2  13  10        1.53      -31.93     41.31 o 
   3  13  10       38.88       45.30     40.51 o 
   4  13  10        2.33      -29.34     42.51 o 
   5  13  10        3.37      -22.55     45.90 o 
   6  13  10       55.51      114.36     23.95 o 
  -7  14  10       20.08      -34.53     52.69 o 
  -6  14  10       63.62      -12.97     53.09 o 
  -5  14  10      557.92      614.70     41.31 o 
  -4  14  10       14.35      -21.16     49.70 o 
  -3  14  10      182.35      190.80     24.35 o 
  -2  14  10       11.96       -7.18     42.31 o 
  -1  14  10      564.26      533.47     40.91 o 
   0  14  10       28.92       14.98     27.49 o 
   1  14  10      754.48      722.08     49.70 o 
   2  14  10       98.71      109.77     21.55 o 
   3  14  10        4.84       18.56     39.52 o 
   4  14  10        6.19       33.93     22.15 o 
   5  14  10        2.69      -45.70     45.70 o 
  -7  15  10      183.68      121.34     30.54 o 
  -6  15  10       31.17       40.51     26.54 o 
  -5  15  10        1.35       21.35     46.10 o 
  -4  15  10       54.00       40.31     48.70 o 
  -3  15  10      305.52      348.07     29.94 o 
  -2  15  10      726.63      666.19     38.72 o 
  -1  15  10      864.04     1024.04     57.48 o 
   0  15  10        7.13       15.70     30.13 o 
   1  15  10       90.73       93.40     21.75 o 
   2  15  10       67.52       80.63     20.96 o 
   3  15  10        2.45       12.97     43.11 o 
   4  15  10       60.05       59.27     24.35 o 
   5  15  10       13.26        2.39     44.71 o 
  -6  16  10      100.61       16.37     54.49 o 
  -5  16  10       22.58       44.31     45.70 o 
  -4  16  10      163.77       69.45     51.09 o 
  -3  16  10       52.66       42.51     45.70 o 
  -2  16  10        7.45        3.99     44.31 o 
  -1  16  10       47.66       40.71     42.51 o 
   0  16  10      290.07      289.05     26.84 o 
   1  16  10       94.33      107.37     22.35 o 
   2  16  10      481.44      433.88     28.94 o 
   3  16  10        3.55      -46.50     46.50 o 
   4  16  10       26.61        1.40     23.55 o 
  -5  17  10        3.14      -18.36     46.30 o 
  -4  17  10       44.72       -4.39     49.50 o 
  -3  17  10      130.97       57.08     51.69 o 
  -2  17  10     1004.29      907.29     56.08 o 
  -1  17  10       89.42      115.96     22.95 o 
   0  17  10      910.32      994.17     45.08 o 
   1  17  10       82.45      100.59     22.95 o 
   2  17  10       92.82      117.15     24.55 o 
   3  17  10       19.61       23.35     46.50 o 
   4  17  10      103.62      107.97     26.14 o 
  -5  18  10       99.71      149.88     25.75 o 
  -4  18  10       11.71        9.18     46.90 o 
  -3  18  10       18.63       50.89     43.31 o 
  -2  18  10        2.10       34.73     46.70 o 
  -1  18  10        0.51      -19.36     44.51 o 
   0  18  10       43.44       77.75     20.90 o 
   1  18  10      896.17      924.05     57.88 o 
   2  18  10       79.41       99.59     25.95 o 
   3  18  10      565.19      671.78     47.10 o 
  -4  19  10       25.08        4.79     45.90 o 
  -3  19  10       77.62       39.32     51.89 o 
  -2  19  10        4.57      -24.95     47.90 o 
  -1  19  10      570.94      598.74     43.91 o 
   0  19  10      114.43      114.37     52.39 o 
   1  19  10      299.52      401.95     27.74 o 
   2  19  10       54.20       61.67     49.89 o 
  -2  20  10       55.80       64.26     25.95 o 
  -1  20  10      136.45      162.86     26.74 o 
   0  20  10      119.95      145.10     18.63 o 
   1  20  10       44.71       76.84     24.95 o 
  -9   0  11      642.32      670.19     46.10 o 
  -7   0  11      292.58      219.54     25.75 o 
  -5   0  11      582.98      637.46     45.10 o 
  -3   0  11      792.85      835.84     57.48 o 
  -1   0  11      664.33      696.53     46.10 o 
   1   0  11      186.98      212.55     18.76 o 
   3   0  11        7.36       24.55     20.96 o 
   5   0  11       15.78      -37.52     37.52 o 
   7   0  11        1.88      -29.54     44.11 o 
  -9   1  11      138.99      169.44     27.34 o 
  -8   1  11      240.07      287.39     25.95 o 
  -7   1  11       61.27       22.35     45.10 o 
  -6   1  11      240.01      213.35     24.55 o 
  -5   1  11        8.33       82.83     23.35 o 
  -4   1  11     2920.76     2942.19     82.43 o 
  -3   1  11     6225.11     6336.23    104.58 o 
  -2   1  11     7372.46     7229.35    106.38 o 
  -1   1  11     2654.74     2621.87     68.85 o 
   0   1  11      394.23      426.28     20.30 o 
   1   1  11        1.37      -19.76     37.52 o 
   2   1  11       78.25       70.65     18.96 o 
   3   1  11      800.02      682.16     45.30 o 
   4   1  11       85.45       62.27     20.16 o 
   5   1  11       47.40       67.06     18.96 o 
   6   1  11       48.55       63.67     20.76 o 
   7   1  11        0.50      -38.72     44.71 o 
  -9   2  11        1.23       40.31     51.49 o 
  -8   2  11       40.83       56.48     23.95 o 
  -7   2  11       21.90      -27.94     43.71 o 
  -6   2  11      332.94      347.27     25.35 o 
  -5   2  11      286.31      313.14     26.94 o 
  -4   2  11      605.58      581.97     42.51 o 
  -3   2  11      187.64      210.36     22.75 o 
  -2   2  11        9.96       36.92     40.51 o 
  -1   2  11       40.63       29.74     39.32 o 
   0   2  11     1614.51     1569.82     49.60 o 
   1   2  11        0.47       49.30     34.93 o 
   2   2  11       54.92       39.72     39.92 o 
   3   2  11       57.27       30.74     41.71 o 
   4   2  11       11.50       11.78     37.92 o 
   5   2  11       54.25       52.89     20.56 o 
   6   2  11       56.41       57.68     42.51 o 
   7   2  11        9.15        0.00     44.51 o 
  -9   3  11        6.79       -4.59     48.30 o 
  -8   3  11      329.25      336.29     27.54 o 
  -7   3  11      389.13      358.64     26.54 o 
  -6   3  11       70.44       -3.39     44.91 o 
  -5   3  11      301.04      334.10     27.14 o 
  -4   3  11     2551.62     2614.29     78.63 o 
  -3   3  11     3597.17     3528.96     84.82 o 
  -2   3  11     6289.83     6241.23    100.39 o 
  -1   3  11     1682.97     1588.65     60.87 o 
   0   3  11      335.06      285.47     13.97 o 
   1   3  11       34.87       32.53     37.32 o 
   2   3  11      869.56      879.34     53.49 o 
   3   3  11      207.16      127.33     22.15 o 
   4   3  11     1182.44     1174.12     61.27 o 
   5   3  11      236.96      218.54     21.95 o 
   6   3  11        0.85       -4.19     40.31 o 
   7   3  11      171.09      163.46     26.54 o 
  -9   4  11       17.48       50.29     25.55 o 
  -8   4  11       94.85      102.18     24.75 o 
  -7   4  11      564.14      570.00     44.51 o 
  -6   4  11      331.59      309.15     25.15 o 
  -5   4  11      523.98      559.62     35.92 o 
  -4   4  11     1667.24     1663.49     70.05 o 
  -3   4  11      266.52      300.17     23.15 o 
  -2   4  11       34.53       37.72     19.56 o 
  -1   4  11        5.02        2.59     37.32 o 
   0   4  11        0.18       27.01     15.94 o 
   1   4  11      329.38      339.48     23.95 o 
   2   4  11      347.66      295.78     23.55 o 
   3   4  11       13.08       41.31     42.91 o 
   4   4  11      261.82      243.29     22.55 o 
   5   4  11       27.44      -39.92     43.91 o 
   6   4  11        7.47      -44.11     45.50 o 
   7   4  11      296.60      344.87     27.74 o 
  -9   5  11      321.64      337.49     29.54 o 
  -8   5  11       76.79       63.67     48.50 o 
  -7   5  11      555.83      665.00     47.10 o 
  -6   5  11        0.56      -31.33     41.11 o 
  -5   5  11      458.46      418.32     28.34 o 
  -4   5  11     1620.57     1574.28     70.05 o 
  -3   5  11     1336.02     1371.51     61.67 o 
  -2   5  11      845.20      789.73     53.29 o 
  -1   5  11     2053.80     1960.66     65.06 o 
   0   5  11      386.83      382.42     23.35 o 
   1   5  11      789.19      756.40     45.10 o 
   2   5  11      777.22      745.63     48.10 o 
   3   5  11     1177.51     1280.90     63.67 o 
   4   5  11     1370.39     1388.87     66.06 o 
   5   5  11      590.06      570.60     42.71 o 
   6   5  11      271.90      241.29     25.55 o 
   7   5  11       11.36      -37.72     47.30 o 
  -9   6  11       39.27       15.77     52.49 o 
  -8   6  11      180.73      231.71     27.54 o 
  -7   6  11       24.39       62.47     21.55 o 
  -6   6  11      403.05      510.72     35.33 o 
  -5   6  11      115.75       94.40     22.95 o 
  -4   6  11      198.12      219.74     24.95 o 
  -3   6  11      391.36      444.86     35.72 o 
  -2   6  11     1440.89     1386.08     59.67 o 
  -1   6  11      207.76      210.36     19.96 o 
   0   6  11      204.65      215.64     14.67 o 
   1   6  11      195.72      185.41     20.76 o 
   2   6  11      552.35      536.87     36.92 o 
   3   6  11       17.09       14.97     41.11 o 
   4   6  11        0.42      -34.33     42.31 o 
   5   6  11       28.36       19.76     44.31 o 
   6   6  11      604.26      620.09     45.90 o 
   7   6  11        0.08      -43.11     50.69 o 
  -9   7  11      158.74      152.28     28.74 o 
  -8   7  11      198.63      169.24     26.74 o 
  -7   7  11        3.37       28.34     41.91 o 
  -6   7  11      366.79      290.19     24.75 o 
  -5   7  11       89.82       74.84     21.95 o 
  -4   7  11      125.54      167.45     23.35 o 
  -3   7  11       30.70       51.09     44.31 o 
  -2   7  11      345.09      328.91     22.15 o 
  -1   7  11      919.70      940.22     54.49 o 
   0   7  11     1315.82     1325.10     44.31 o 
   1   7  11     1424.11     1397.85     64.26 o 
   2   7  11      120.67      126.53     21.55 o 
   3   7  11     1040.15      961.57     60.07 o 
   4   7  11     1200.82     1199.27     62.67 o 
   5   7  11      753.42      834.24     51.49 o 
   6   7  11      162.11      157.07     26.54 o 
   7   7  11        0.28       29.14     24.35 o 
  -8   8  11       10.54      -21.16     46.10 o 
  -7   8  11      641.11      619.29     45.30 o 
  -6   8  11        6.60      -45.90     45.90 o 
  -5   8  11      631.47      604.72     37.72 o 
  -4   8  11      223.71      236.10     24.35 o 
  -3   8  11     1904.10     1906.98     72.85 o 
  -2   8  11      123.13      125.73     22.15 o 
  -1   8  11      931.39      936.03     55.68 o 
   0   8  11      332.74      335.20     18.05 o 
   1   8  11      178.85      178.22     22.75 o 
   2   8  11      238.76      280.61     26.54 o 
   3   8  11      187.50      122.34     22.35 o 
   4   8  11       47.77      -24.75     43.91 o 
   5   8  11      355.69      368.62     33.33 o 
   6   8  11       46.67       66.06     23.95 o 
   7   8  11      412.03      438.87     31.73 o 
  -8   9  11       47.02       87.22     26.14 o 
  -7   9  11       96.79       62.47     25.15 o 
  -6   9  11       87.52       56.68     47.30 o 
  -5   9  11       21.89       52.49     21.75 o 
  -4   9  11        3.69       11.38     42.51 o 
  -3   9  11     4036.09     4123.90     94.00 o 
  -2   9  11       49.76       28.14     44.71 o 
  -1   9  11     1018.75      908.68     56.48 o 
   0   9  11       64.05       50.95     30.81 o 
   1   9  11      590.15      547.45     40.71 o 
   2   9  11      223.24      159.86     22.95 o 
   3   9  11     1476.54     1479.88     66.66 o 
   4   9  11      889.06      892.12     58.88 o 
   5   9  11      457.24      448.25     27.74 o 
   6   9  11       11.02       13.97     47.10 o 
  -8  10  11       19.72       59.87     44.31 o 
  -7  10  11        4.75      -16.57     47.10 o 
  -6  10  11      820.22      815.88     55.88 o 
  -5  10  11       47.16       49.89     47.50 o 
  -4  10  11      831.75      758.60     50.09 o 
  -3  10  11      163.93      153.88     23.95 o 
  -2  10  11        0.51      -34.13     41.71 o 
  -1  10  11       20.63       48.70     21.16 o 
   0  10  11      681.20      711.50     32.87 o 
   1  10  11      152.37      176.03     22.55 o 
   2  10  11       48.82       59.27     20.56 o 
   3  10  11       67.57       28.34     40.71 o 
   4  10  11       32.41       40.51     21.35 o 
   5  10  11        1.43      -17.56     46.30 o 
   6  10  11      185.80       68.85     53.89 o 
  -8  11  11      109.10      100.39     27.94 o 
  -7  11  11       89.42       95.40     26.94 o 
  -6  11  11       79.65       76.44     25.55 o 
  -5  11  11      277.36      222.73     25.55 o 
  -4  11  11     1248.76     1040.01     63.07 o 
  -3  11  11      555.94      494.76     36.32 o 
  -2  11  11     3561.85     3614.57     89.61 o 
  -1  11  11        5.58       25.75     40.12 o 
   0  11  11      255.28      256.59     16.91 o 
   1  11  11      459.81      426.30     29.34 o 
   2  11  11      147.73      108.17     21.16 o 
   3  11  11      210.68      207.36     22.55 o 
   4  11  11      589.87      581.57     42.11 o 
   5  11  11       17.89        2.20     45.30 o 
   6  11  11      307.27      335.89     29.54 o 
  -7  12  11        9.78       42.11     50.49 o 
  -6  12  11      114.11      105.78     25.95 o 
  -5  12  11      895.84      841.03     54.68 o 
  -4  12  11      385.08      346.27     27.54 o 
  -3  12  11       52.79        6.99     46.90 o 
  -2  12  11     1253.17     1099.88     64.86 o 
  -1  12  11     1184.61     1202.66     61.27 o 
   0  12  11     1534.04     1451.39     47.70 o 
   1  12  11      364.43      371.42     30.34 o 
   2  12  11      232.99      247.28     23.75 o 
   3  12  11      140.96      133.52     23.15 o 
   4  12  11       51.86       99.19     22.15 o 
   5  12  11        4.43      -49.50     49.50 o 
  -7  13  11      197.78      192.99     28.54 o 
  -6  13  11      171.19      171.44     28.54 o 
  -5  13  11      229.70      240.69     25.15 o 
  -4  13  11      217.93      234.70     24.95 o 
  -3  13  11     2687.36     2731.84     85.42 o 
  -2  13  11      472.22      467.21     34.73 o 
  -1  13  11     1224.74     1214.64     64.06 o 
   0  13  11        0.54      -20.25     28.17 o 
   1  13  11        0.19      -43.31     43.31 o 
   2  13  11        0.56        8.18     42.71 o 
   3  13  11      434.60      458.43     35.72 o 
   4  13  11       76.30       99.19     24.75 o 
   5  13  11      149.09      127.73     25.35 o 
  -7  14  11       35.93       18.96     55.68 o 
  -6  14  11       56.65        2.20     51.69 o 
  -5  14  11       17.27       48.90     46.10 o 
  -4  14  11      544.10      509.53     32.33 o 
  -3  14  11       93.11      128.73     23.55 o 
  -2  14  11       27.81      -11.18     45.50 o 
  -1  14  11      765.13      653.42     41.11 o 
   0  14  11      638.22      703.71     35.70 o 
   1  14  11      297.74      324.52     25.15 o 
   2  14  11       15.13      -44.51     44.51 o 
   3  14  11      274.89      314.74     26.14 o 
   4  14  11       10.22      -11.58     45.70 o 
   5  14  11       21.90       47.30     44.31 o 
  -6  15  11        0.36      -11.58     50.89 o 
  -5  15  11       41.35       50.69     45.30 o 
  -4  15  11      641.69      570.40     34.33 o 
  -3  15  11      499.39      510.52     34.33 o 
  -2  15  11     1706.63     1736.14     75.04 o 
  -1  15  11      354.60      329.11     25.15 o 
   0  15  11      482.03      520.53     30.93 o 
   1  15  11        2.65       38.92     21.95 o 
   2  15  11      114.61        8.78     48.70 o 
   3  15  11       12.47       58.88     23.95 o 
   4  15  11      223.32      278.61     26.74 o 
  -5  16  11       12.30       22.95     46.70 o 
  -4  16  11       71.70       43.51     49.30 o 
  -3  16  11       31.01       54.49     46.30 o 
  -2  16  11       52.68       78.43     23.55 o 
  -1  16  11      313.87      337.29     25.35 o 
   0  16  11        0.27      -32.24     32.24 o 
   1  16  11      387.00      409.54     35.33 o 
   2  16  11        0.34       36.72     44.91 o 
   3  16  11      128.53      121.34     27.34 o 
   4  16  11        1.91       57.88     46.10 o 
  -5  17  11      124.56      131.92     27.54 o 
  -4  17  11        1.15       47.70     45.90 o 
  -3  17  11      481.14      493.36     34.93 o 
  -2  17  11       35.11       32.13     46.30 o 
  -1  17  11      708.96      725.47     52.29 o 
   0  17  11      119.10      126.69     41.91 o 
   1  17  11      316.89      371.42     29.74 o 
   2  17  11        3.81      -51.29     51.29 o 
   3  17  11      152.34       72.25     53.09 o 
  -4  18  11       16.48       16.57     47.10 o 
  -3  18  11        6.22      -52.29     52.29 o 
  -2  18  11        1.17       -6.79     44.11 o 
  -1  18  11       27.93      -48.10     48.10 o 
   0  18  11       64.67       81.11     22.26 o 
   1  18  11       46.52       63.27     52.09 o 
   2  18  11      598.21      663.20     47.90 o 
  -3  19  11       20.59       52.69     48.50 o 
  -2  19  11      240.78      263.05     27.14 o 
  -1  19  11        3.69       40.12     23.35 o 
   0  19  11      273.35      284.30     20.23 o 
   1  19  11       44.70      -53.49     54.29 o 
  -8   0  12        2.14      -52.49     52.49 o 
  -6   0  12      107.60       51.09     46.50 o 
  -4   0  12     4099.18     4216.50     98.19 o 
  -2   0  12     1374.84     1376.70     62.47 o 
   0   0  12     8280.04     8214.51     95.70 o 
   2   0  12     4394.90     4266.80     95.80 o 
   4   0  12       11.57       49.89     37.72 o 
   6   0  12        3.79       23.75     40.91 o 
  -9   1  12        7.32      -16.37     48.70 o 
  -8   1  12      364.31      427.50     30.34 o 
  -7   1  12      277.97      359.64     26.14 o 
  -6   1  12      173.44      216.74     23.35 o 
  -5   1  12      171.17      144.30     25.75 o 
  -4   1  12        3.55      -32.93     50.09 o 
  -3   1  12      772.93      847.81     58.48 o 
  -2   1  12      399.26      370.22     28.74 o 
  -1   1  12      503.83      514.91     32.93 o 
   0   1  12      210.28      227.16     15.97 o 
   1   1  12     1213.64     1181.71     58.08 o 
   2   1  12     1181.95     1353.15     62.47 o 
   3   1  12      358.63      308.35     23.55 o 
   4   1  12      192.30      151.68     21.16 o 
   5   1  12        7.43      -37.32     37.32 o 
   6   1  12       23.11      -23.95     45.10 o 
   7   1  12        4.30       38.32     46.90 o 
  -9   2  12        0.47      -32.53     50.89 o 
  -8   2  12       38.05      -25.55     51.49 o 
  -7   2  12      244.81      241.29     26.94 o 
  -6   2  12        4.43       20.16     43.11 o 
  -5   2  12     1865.70     1863.67     76.24 o 
  -4   2  12      137.91      109.77     25.55 o 
  -3   2  12      141.13      163.85     24.35 o 
  -2   2  12      712.31      765.58     47.70 o 
  -1   2  12     4194.13     4118.31     89.41 o 
   0   2  12       12.26       40.28     17.65 o 
   1   2  12     4179.17     4048.86     89.41 o 
   2   2  12      726.10      843.02     55.48 o 
   3   2  12      930.90      806.70     48.90 o 
   4   2  12        0.03      -38.32     38.32 o 
   5   2  12       50.71      -15.77     44.51 o 
   6   2  12       58.69       54.49     45.30 o 
   7   2  12        2.74       -9.58     45.70 o 
  -9   3  12      315.35      421.91     30.34 o 
  -8   3  12        8.79      -36.32     51.89 o 
  -7   3  12      503.40      567.20     45.30 o 
  -6   3  12       38.39        8.78     22.75 o 
  -5   3  12        0.31       22.15     47.70 o 
  -4   3  12     1686.70     1622.58     72.05 o 
  -3   3  12        2.48      -48.50     48.50 o 
  -2   3  12      475.15      489.37     35.13 o 
  -1   3  12       11.39        0.00     42.91 o 
   0   3  12      251.34      225.17     37.52 o 
   1   3  12      514.05      506.73     36.92 o 
   2   3  12      534.53      609.91     44.71 o 
   3   3  12      977.87      928.24     58.48 o 
   4   3  12        3.72        1.80     37.92 o 
   5   3  12      118.35       93.40     22.15 o 
   6   3  12      144.44      184.41     24.15 o 
   7   3  12       55.31       54.09     25.15 o 
  -9   4  12        0.00        0.00     49.50 o 
  -8   4  12      226.91      223.53     28.54 o 
  -7   4  12        7.41      -21.75     47.10 o 
  -6   4  12      749.39      780.55     49.10 o 
  -5   4  12      561.22      557.42     38.52 o 
  -4   4  12        2.77       15.77     49.70 o 
  -3   4  12      718.41      839.03     57.08 o 
  -2   4  12      241.55      221.73     22.95 o 
  -1   4  12      477.48      509.92     37.72 o 
   0   4  12      826.25      911.22     55.08 o 
   1   4  12      630.26      697.33     36.32 o 
   2   4  12      913.50      892.12     59.87 o 
   3   4  12      758.16      791.73     53.69 o 
   4   4  12        6.84        7.38     38.72 o 
   5   4  12       25.67       46.50     41.11 o 
   6   4  12      363.53      380.80     28.54 o 
   7   4  12        0.69        9.78     46.50 o 
  -8   5  12      353.73      340.88     29.34 o 
  -7   5  12        5.48       19.96     45.50 o 
  -6   5  12      230.57      192.79     24.75 o 
  -5   5  12      362.30      381.99     29.14 o 
  -4   5  12      205.31      225.92     24.75 o 
  -3   5  12      336.18      400.16     25.95 o 
  -2   5  12      346.71      373.21     26.74 o 
  -1   5  12      502.31      480.39     29.14 o 
   0   5  12        0.95       12.31     18.99 o 
   1   5  12       41.78       34.13     43.51 o 
   2   5  12      576.78      655.82     41.51 o 
   3   5  12      281.77      310.35     23.15 o 
   4   5  12      477.18      471.01     40.71 o 
   5   5  12      416.99      399.36     26.74 o 
   6   5  12       89.73      114.16     24.95 o 
  -8   6  12        0.76       34.53     47.50 o 
  -7   6  12      797.30      858.99     52.49 o 
  -6   6  12       15.95       43.51     43.31 o 
  -5   6  12      434.27      472.00     36.32 o 
  -4   6  12       11.24       19.16     46.70 o 
  -3   6  12      203.53      214.75     23.95 o 
  -2   6  12        0.96        0.00     42.11 o 
  -1   6  12       86.36       49.30     44.51 o 
   0   6  12      527.81      537.01     24.83 o 
   1   6  12     1195.55     1173.72     61.67 o 
   2   6  12      309.91      288.19     23.75 o 
   3   6  12      540.11      612.31     39.72 o 
   4   6  12      138.96      166.25     22.35 o 
   5   6  12      386.26      393.37     27.34 o 
   6   6  12       46.07      -48.90     48.90 o 
  -8   7  12       17.48       63.27     49.30 o 
  -7   7  12       29.93       -5.99     49.10 o 
  -6   7  12       58.31       48.50     21.75 o 
  -5   7  12       68.85       51.89     44.91 o 
  -4   7  12      120.72      100.19     22.55 o 
  -3   7  12        5.33       -7.78     45.10 o 
  -2   7  12       14.23      -10.58     42.11 o 
  -1   7  12       31.71       29.74     43.51 o 
   0   7  12      409.61      327.63     19.76 o 
   1   7  12        6.67       -6.59     41.71 o 
   2   7  12       50.60       51.49     20.96 o 
   3   7  12      363.13      379.80     29.94 o 
   4   7  12      598.76      509.33     37.72 o 
   5   7  12      260.96      221.93     25.55 o 
   6   7  12        1.94      -11.58     47.10 o 
  -8   8  12      373.65      377.40     33.93 o 
  -7   8  12        0.55       44.71     48.70 o 
  -6   8  12      934.31      845.22     54.88 o 
  -5   8  12      186.00      206.56     23.55 o 
  -4   8  12      785.75      801.51     55.88 o 
  -3   8  12      141.50      124.74     23.35 o 
  -2   8  12      170.20      163.65     22.95 o 
  -1   8  12        4.43      -23.15     43.11 o 
   0   8  12       88.89       43.31     31.65 o 
   1   8  12       54.25       47.50     21.35 o 
   2   8  12     1733.56     1742.72     68.85 o 
   3   8  12        1.99       39.52     41.31 o 
   4   8  12        2.00       44.31     41.31 o 
   5   8  12       65.18        6.59     45.50 o 
   6   8  12      637.34      709.50     49.70 o 
  -8   9  12       18.90       51.69     25.95 o 
  -7   9  12       10.01       58.68     48.90 o 
  -6   9  12        4.37      -49.70     49.70 o 
  -5   9  12       78.62       54.09     23.15 o 
  -4   9  12      314.40      339.08     27.74 o 
  -3   9  12        7.09      -36.32     45.70 o 
  -2   9  12      740.72      678.57     47.70 o 
  -1   9  12      165.61      159.06     21.95 o 
   0   9  12        2.52       -8.71     18.18 o 
   1   9  12        0.67      -13.97     39.72 o 
   2   9  12      503.52      496.75     36.92 o 
   3   9  12      194.23      185.61     22.75 o 
   4   9  12      337.22      325.71     25.55 o 
   5   9  12       79.21        8.98     49.50 o 
   6   9  12       53.38      -24.35     50.89 o 
  -8  10  12       11.54       33.53     25.95 o 
  -7  10  12      334.54      365.03     29.54 o 
  -6  10  12      106.80      153.88     25.15 o 
  -5  10  12     1139.50     1188.29     67.46 o 
  -4  10  12      868.92      866.37     52.09 o 
  -3  10  12        7.58      -23.95     42.91 o 
  -2  10  12       98.95      122.54     21.35 o 
  -1  10  12     1658.48     1743.92     65.26 o 
   0  10  12       84.71       85.59     42.31 o 
   1  10  12      958.70      904.89     61.47 o 
   2  10  12        2.75       24.75     40.91 o 
   3  10  12      217.16      222.33     23.55 o 
   4  10  12        0.02       -2.20     44.31 o 
   5  10  12      154.38      184.81     25.35 o 
  -7  11  12       39.77      -49.70     55.48 o 
  -6  11  12       44.07       62.47     54.88 o 
  -5  11  12       12.14      -50.29     50.29 o 
  -4  11  12      207.28      212.15     25.55 o 
  -3  11  12      398.17      383.99     29.14 o 
  -2  11  12        1.69      -17.36     41.91 o 
  -1  11  12       23.21      -34.53     43.31 o 
   0  11  12      154.60      143.89     16.12 o 
   1  11  12     1316.43     1277.70     65.46 o 
   2  11  12      213.84      177.63     23.55 o 
   3  11  12      178.94      173.03     23.75 o 
   4  11  12        5.25       59.47     45.30 o 
   5  11  12       13.22      -47.70     47.70 o 
  -7  12  12       49.98       63.07     49.50 o 
  -6  12  12      552.11      545.85     32.93 o 
  -5  12  12      255.14      284.00     27.14 o 
  -4  12  12     1159.00     1099.88     71.25 o 
  -3  12  12      645.32      739.04     49.50 o 
  -2  12  12      820.81      837.63     50.69 o 
  -1  12  12      108.65       55.68     43.11 o 
   0  12  12     3157.65     3259.36    172.34 o 
   1  12  12       10.88       55.28     43.31 o 
   2  12  12      388.89      337.89     25.15 o 
   3  12  12        0.08       19.36     44.51 o 
   4  12  12       13.35       34.13     42.31 o 
   5  12  12       44.92       65.66     48.70 o 
  -6  13  12       71.67      -31.93     56.68 o 
  -5  13  12       47.84      -32.33     53.29 o 
  -4  13  12      150.57      119.75     25.35 o 
  -3  13  12      332.93      338.09     31.13 o 
  -2  13  12      428.03      429.89     29.34 o 
  -1  13  12        0.53      -44.91     44.91 o 
   0  13  12       53.30       35.11     33.44 o 
   1  13  12      503.32      447.26     29.54 o 
   2  13  12      303.15      371.02     25.55 o 
   3  13  12       47.91       60.07     23.95 o 
   4  13  12       17.12       28.34     45.50 o 
  -6  14  12      139.83       37.72     57.08 o 
  -5  14  12      265.12      264.64     28.14 o 
  -4  14  12       25.30       10.58     48.50 o 
  -3  14  12       25.97       20.36     50.09 o 
  -2  14  12       58.29       89.41     23.15 o 
  -1  14  12     1067.85     1069.54     64.46 o 
   0  14  12       69.38       90.22     26.24 o 
   1  14  12     1178.44     1115.85     70.65 o 
   2  14  12       56.45       97.79     23.55 o 
   3  14  12       78.79       66.86     25.35 o 
   4  14  12        3.41       46.30     43.51 o 
  -5  15  12       11.86      -48.30     50.89 o 
  -4  15  12        7.88      -24.15     45.70 o 
  -3  15  12       40.39       10.58     46.90 o 
  -2  15  12      564.54      579.38     39.92 o 
  -1  15  12       53.47       20.96     23.55 o 
   0  15  12        0.08       -0.03     19.70 o 
   1  15  12        7.13      -44.91     48.30 o 
   2  15  12       92.49      112.56     25.55 o 
   3  15  12      197.37      224.53     27.74 o 
  -5  16  12        2.06        9.58     49.70 o 
  -4  16  12       21.02      -53.49     53.49 o 
  -3  16  12       19.62       13.17     48.30 o 
  -2  16  12      178.29      154.07     26.54 o 
  -1  16  12        3.32      -19.36     46.50 o 
   0  16  12      499.33      557.79     28.01 o 
   1  16  12      164.56      148.29     27.54 o 
   2  16  12      497.89      535.47     36.32 o 
   3  16  12      165.92      214.75     27.74 o 
  -4  17  12        3.40       28.54     47.50 o 
  -3  17  12       19.05       60.07     23.95 o 
  -2  17  12       16.17      -15.77     47.70 o 
  -1  17  12        1.17       24.55     45.10 o 
   0  17  12        0.46      -31.00     33.23 o 
   1  17  12        2.77      -48.90     52.89 o 
   2  17  12       97.32       60.27     53.69 o 
  -3  18  12       24.54      -51.89     51.89 o 
  -2  18  12       58.65       65.86     47.10 o 
  -1  18  12       58.15       16.37     49.30 o 
   0  18  12      279.29      283.60     29.94 o 
   1  18  12      192.62      194.19     29.54 o 
  -7   0  13      224.55      192.19     27.14 o 
  -5   0  13     1364.53     1289.08     67.06 o 
  -3   0  13      101.77       46.10     49.89 o 
  -1   0  13     6996.46     7034.76    116.55 o 
   1   0  13     3626.58     3683.43     89.61 o 
   3   0  13       73.69       57.08     21.35 o 
   5   0  13      226.28      229.91     23.35 o 
  -8   1  13      169.65      206.56     28.34 o 
  -7   1  13      174.31      175.23     26.34 o 
  -6   1  13      263.40      272.03     25.15 o 
  -5   1  13       12.55       -8.98     43.31 o 
  -4   1  13       47.72      -48.30     48.30 o 
  -3   1  13     1175.73     1166.54     65.86 o 
  -2   1  13     1064.09     1155.16     61.27 o 
  -1   1  13      222.29      273.42     25.15 o 
   0   1  13       79.54       88.81     28.34 o 
   1   1  13        3.53      -25.35     45.30 o 
   2   1  13       32.56       34.93     44.11 o 
   3   1  13      498.13      398.36     28.14 o 
   4   1  13       13.22       -2.00     39.72 o 
   5   1  13       41.26       62.07     21.95 o 
   6   1  13        1.63       20.76     43.91 o 
  -8   2  13       36.00       64.06     25.55 o 
  -7   2  13       37.84      -29.14     48.90 o 
  -6   2  13      478.95      493.76     32.13 o 
  -5   2  13        0.79      -17.96     45.10 o 
  -4   2  13      158.08      145.89     24.75 o 
  -3   2  13      251.81      240.69     25.75 o 
  -2   2  13     1698.75     1811.78     70.85 o 
  -1   2  13       96.96       60.07     51.49 o 
   0   2  13     5544.92     5637.50    193.29 o 
   1   2  13        8.13      -17.56     45.10 o 
   2   2  13      325.79      337.09     24.95 o 
   3   2  13      103.96      119.75     21.55 o 
   4   2  13      196.80      165.45     22.95 o 
   5   2  13       90.59       -8.58     41.51 o 
   6   2  13       91.56       60.27     45.50 o 
  -8   3  13      353.21      342.08     30.74 o 
  -7   3  13       14.16       29.14     48.50 o 
  -6   3  13       47.01       33.13     48.10 o 
  -5   3  13      149.43       94.40     24.35 o 
  -4   3  13       23.59      -26.94     46.90 o 
  -3   3  13     1856.56     1778.05     72.65 o 
  -2   3  13       26.05       30.54     47.10 o 
  -1   3  13     1433.98     1457.13     66.26 o 
   0   3  13       20.45       25.00     32.32 o 
   1   3  13        2.20       -6.59     43.71 o 
   2   3  13       97.96       89.81     20.96 o 
   3   3  13       72.30       74.04     20.76 o 
   4   3  13      304.37      315.73     23.75 o 
   5   3  13        0.27      -25.55     42.11 o 
   6   3  13       33.16       58.28     46.50 o 
  -8   4  13       47.16      -51.29     51.29 o 
  -7   4  13      680.50      723.27     47.30 o 
  -6   4  13      167.36      147.89     25.35 o 
  -5   4  13      169.45      153.88     24.35 o 
  -4   4  13       31.21      -15.17     45.90 o 
  -3   4  13      712.12      658.41     45.30 o 
  -2   4  13        6.49        6.19     44.71 o 
  -1   4  13     1448.80     1413.62     64.66 o 
   0   4  13       33.41       76.49     20.06 o 
   1   4  13     1478.35     1516.80     67.86 o 
   2   4  13       59.63       12.17     42.91 o 
   3   4  13       53.51       -1.80     40.91 o 
   4   4  13        0.09       55.68     41.71 o 
   5   4  13      236.63      221.73     24.75 o 
   6   4  13       58.67       75.84     25.15 o 
  -8   5  13        4.24      -53.49     53.49 o 
  -7   5  13       62.93       67.46     49.89 o 
  -6   5  13      353.69      431.49     35.13 o 
  -5   5  13       16.93       27.54     47.50 o 
  -4   5  13      532.12      479.39     31.53 o 
  -3   5  13      303.59      271.03     25.35 o 
  -2   5  13      168.20      164.45     22.35 o 
  -1   5  13      106.40       54.09     45.30 o 
   0   5  13       95.76       91.72     26.74 o 
   1   5  13       55.00       83.42     21.55 o 
   2   5  13      230.28      143.50     22.75 o 
   3   5  13       92.20      128.53     20.76 o 
   4   5  13       19.80       64.06     21.35 o 
   5   5  13      297.65      287.79     28.14 o 
   6   5  13        2.82      -35.72     50.09 o 
  -8   6  13      336.31      334.69     29.94 o 
  -7   6  13        0.12       48.70     48.10 o 
  -6   6  13      715.47      622.69     49.70 o 
  -5   6  13       73.08       33.13     48.50 o 
  -4   6  13       21.25      -43.91     43.91 o 
  -3   6  13      123.50      124.54     22.95 o 
  -2   6  13        5.00        0.00     41.51 o 
  -1   6  13      109.36      111.76     21.95 o 
   0   6  13       50.57       77.87     26.34 o 
   1   6  13      211.51      212.35     22.55 o 
   2   6  13      554.45      562.41     40.71 o 
   3   6  13        3.50      -39.52     39.52 o 
   4   6  13      114.09      119.35     23.15 o 
   5   6  13       32.22       16.37     24.75 o 
   6   6  13      765.73      737.44     47.30 o 
  -8   7  13       14.44       47.70     46.50 o 
  -7   7  13       89.73       85.82     26.34 o 
  -6   7  13      178.73      176.03     26.54 o 
  -5   7  13      566.48      566.60     40.31 o 
  -4   7  13      486.38      533.28     39.72 o 
  -3   7  13      115.76      101.79     22.75 o 
  -2   7  13      498.83      486.77     33.53 o 
  -1   7  13       57.33       79.83     20.36 o 
   0   7  13      593.57      640.09     30.30 o 
   1   7  13      232.90      165.05     22.95 o 
   2   7  13      272.97      255.66     23.95 o 
   3   7  13      138.32      143.30     22.75 o 
   4   7  13      225.93      227.52     23.75 o 
   5   7  13      106.32      118.75     25.55 o 
   6   7  13        8.75       -9.78     50.49 o 
  -8   8  13        4.80      -27.54     50.29 o 
  -7   8  13      502.25      526.09     40.91 o 
  -6   8  13       18.99       35.53     25.35 o 
  -5   8  13      161.38      208.16     24.75 o 
  -4   8  13       68.13       49.50     45.30 o 
  -3   8  13       29.57       34.73     20.76 o 
  -2   8  13      371.77      349.06     24.95 o 
  -1   8  13      203.89      200.98     22.35 o 
   0   8  13      638.39      614.09     32.83 o 
   1   8  13      243.36      247.88     22.75 o 
   2   8  13        1.35       15.37     37.92 o 
   3   8  13       43.14       62.87     21.35 o 
   4   8  13        8.54       34.33     45.50 o 
   5   8  13      414.68      432.89     29.74 o 
  -7   9  13       19.28       45.70     49.89 o 
  -6   9  13       62.73       19.16     50.89 o 
  -5   9  13      270.49      276.82     25.35 o 
  -4   9  13      524.69      486.17     30.14 o 
  -3   9  13     1307.08     1348.56     64.86 o 
  -2   9  13      589.22      537.67     36.92 o 
  -1   9  13      698.89      812.09     52.69 o 
   0   9  13      284.59      258.64     16.36 o 
   1   9  13       63.59       56.68     41.91 o 
   2   9  13        2.37      -44.11     44.11 o 
   3   9  13       58.02       40.51     22.55 o 
   4   9  13      154.83      177.63     24.95 o 
   5   9  13        1.34       26.14     46.30 o 
  -7  10  13        0.05      -51.49     51.49 o 
  -6  10  13      504.58      448.85     32.93 o 
  -5  10  13       29.80       79.43     23.95 o 
  -4  10  13      142.82       92.80     24.35 o 
  -3  10  13        4.26       10.78     44.71 o 
  -2  10  13      654.34      637.26     39.92 o 
  -1  10  13      362.52      359.84     24.75 o 
   0  10  13     1245.73     1245.31     85.92 o 
   1  10  13        1.04       42.51     20.56 o 
   2  10  13       23.80       25.35     21.35 o 
   3  10  13       45.79       53.29     45.10 o 
   4  10  13      295.97      271.03     27.54 o 
   5  10  13       30.65       63.27     46.90 o 
  -7  11  13       75.68       75.44     53.69 o 
  -6  11  13        1.17       17.96     49.30 o 
  -5  11  13       33.13       59.67     23.95 o 
  -4  11  13      461.40      385.59     28.54 o 
  -3  11  13      570.09      557.42     48.10 o 
  -2  11  13     1336.39     1502.63     68.85 o 
  -1  11  13        7.16       16.57     43.51 o 
   0  11  13       38.76       41.37     30.73 o 
   1  11  13      206.47      190.80     24.75 o 
   2  11  13        8.56      -37.72     43.91 o 
   3  11  13      245.66      258.26     25.95 o 
   4  11  13        0.94       58.48     44.71 o 
   5  11  13       17.09       14.97     50.89 o 
  -6  12  13        9.03      -52.69     52.69 o 
  -5  12  13      382.38      392.17     31.73 o 
  -4  12  13        0.27       40.71     45.90 o 
  -3  12  13        0.03       -9.78     44.91 o 
  -2  12  13      147.13       97.59     23.35 o 
  -1  12  13     1260.79     1330.39     67.86 o 
   0  12  13      237.48      266.64     18.04 o 
   1  12  13      911.61      945.01     64.86 o 
   2  12  13       24.45       15.17     46.10 o 
   3  12  13      219.82      208.56     27.14 o 
   4  12  13       22.97      -14.37     47.50 o 
  -6  13  13      143.29      120.35     28.94 o 
  -5  13  13        5.16      -17.76     49.10 o 
  -4  13  13       43.52      -49.10     49.10 o 
  -3  13  13      694.16      667.59     44.91 o 
  -2  13  13      149.22      173.23     23.95 o 
  -1  13  13      684.23      698.93     51.29 o 
   0  13  13      243.67      259.35     18.70 o 
   1  13  13      138.30      161.86     25.55 o 
   2  13  13      882.75      980.13     67.66 o 
   3  13  13       12.01      -50.29     50.29 o 
   4  13  13      111.58       77.84     26.14 o 
  -5  14  13        5.32       20.76     47.70 o 
  -4  14  13       36.43      -30.74     48.90 o 
  -3  14  13      103.50       94.20     25.15 o 
  -2  14  13      442.61      419.12     26.94 o 
  -1  14  13       50.01       62.07     44.31 o 
   0  14  13     2007.47     2036.45     59.71 o 
   1  14  13      198.08      197.18     28.74 o 
   2  14  13      335.98      370.22     32.13 o 
   3  14  13        9.92        9.78     44.51 o 
  -5  15  13       64.28       51.49     27.54 o 
  -4  15  13       50.47       42.91     25.35 o 
  -3  15  13       63.43       13.17     48.30 o 
  -2  15  13      149.82      129.13     25.55 o 
  -1  15  13        5.31      -46.10     46.10 o 
   0  15  13       66.86       44.68     34.34 o 
   1  15  13      372.56      424.90     31.93 o 
   2  15  13       14.85      -50.29     50.29 o 
   3  15  13      136.10       78.23     57.68 o 
  -4  16  13      228.32      280.01     28.74 o 
  -3  16  13       28.52      -13.77     49.30 o 
  -2  16  13       30.68      -48.30     48.30 o 
  -1  16  13      393.30      406.94     39.12 o 
   0  16  13       15.30       -8.89     41.11 o 
   1  16  13      353.80      341.48     30.74 o 
   2  16  13      103.86       95.80     28.14 o 
  -3  17  13        5.78       19.16     47.90 o 
  -2  17  13       25.75       28.14     48.10 o 
  -1  17  13        5.77      -20.96     47.10 o 
   0  17  13       57.45       32.56     34.06 o 
  -8   0  14       85.76       61.27     50.49 o 
  -6   0  14      614.85      579.98     42.91 o 
  -4   0  14     2964.70     2984.30     88.61 o 
  -2   0  14      177.88      190.60     22.95 o 
   0   0  14     1317.80     1267.73     45.42 o 
   2   0  14      115.07      167.85     23.75 o 
   4   0  14      215.50      241.29     24.75 o 
   6   0  14       29.92      -24.35     48.10 o 
  -8   1  14       79.62       86.62     27.14 o 
  -7   1  14       20.33        9.58     26.34 o 
  -6   1  14       19.35       37.92     24.75 o 
  -5   1  14        1.82      -49.89     49.89 o 
  -4   1  14      215.53      263.84     25.15 o 
  -3   1  14     1204.67     1217.63     64.26 o 
  -2   1  14      104.58       96.00     23.15 o 
  -1   1  14      724.45      655.82     44.51 o 
   0   1  14      521.23      470.49     21.81 o 
   1   1  14     1102.29      956.58     62.67 o 
   2   1  14     1547.21     1545.34     70.65 o 
   3   1  14     1046.18     1019.05     62.87 o 
   4   1  14      613.86      634.46     42.51 o 
   5   1  14       14.07       11.18     43.71 o 
   6   1  14       16.84      -24.35     43.91 o 
  -8   2  14       97.54      110.37     28.94 o 
  -7   2  14      317.57      353.65     30.14 o 
  -6   2  14       72.03       53.49     51.29 o 
  -5   2  14      576.15      580.58     38.32 o 
  -4   2  14       21.54      -30.54     46.10 o 
  -3   2  14        0.39      -30.74     39.92 o 
  -2   2  14       16.30        3.39     42.91 o 
  -1   2  14      973.79      890.32     57.88 o 
   0   2  14      432.30      464.41     24.24 o 
   1   2  14       44.60       -3.39     44.11 o 
   2   2  14        1.83       21.75     39.32 o 
   3   2  14      192.72      228.72     25.35 o 
   4   2  14       38.81       61.67     20.96 o 
   5   2  14       97.86      136.11     24.15 o 
   6   2  14       25.54      -31.73     48.70 o 
  -8   3  14       11.06      -40.12     51.29 o 
  -7   3  14        6.18       15.57     50.69 o 
  -6   3  14        3.75      -43.31     49.89 o 
  -5   3  14      394.21      406.54     27.74 o 
  -4   3  14      547.41      525.69     38.72 o 
  -3   3  14        3.50       -1.80     44.31 o 
  -2   3  14      962.49      872.96     59.08 o 
  -1   3  14      384.37      332.90     24.95 o 
   0   3  14      124.59      100.41     17.46 o 
   1   3  14     1098.46      901.30     61.67 o 
   2   3  14      498.64      432.09     32.53 o 
   3   3  14     1182.32     1158.76     67.26 o 
   4   3  14        0.67       10.38     20.96 o 
   5   3  14      177.02      233.11     26.14 o 
  -8   4  14       61.29      -40.12     54.88 o 
  -7   4  14      198.04      239.10     28.54 o 
  -6   4  14      514.75      598.94     42.11 o 
  -5   4  14      497.12      486.97     31.93 o 
  -4   4  14        0.36       25.15     43.51 o 
  -3   4  14      487.42      461.23     37.12 o 
  -2   4  14       90.91       97.19     21.55 o 
  -1   4  14      589.71      586.76     41.11 o 
   0   4  14      152.52      116.14     15.45 o 
   1   4  14       22.55       23.15     41.91 o 
   2   4  14        2.21       11.18     43.11 o 
   3   4  14       17.52       21.75     45.70 o 
   4   4  14       90.82       -8.38     46.50 o 
   5   4  14        6.61      -13.77     47.90 o 
  -8   5  14        0.82       42.51     51.49 o 
  -7   5  14      139.82      133.52     27.74 o 
  -6   5  14      116.69        8.38     51.69 o 
  -5   5  14      693.22      741.04     53.89 o 
  -4   5  14      537.80      545.45     36.52 o 
  -3   5  14      242.09      234.51     22.95 o 
  -2   5  14        4.92       50.69     40.71 o 
  -1   5  14      108.69      119.55     20.96 o 
   0   5  14       43.32       18.14     18.62 o 
   1   5  14       38.27       16.37     41.91 o 
   2   5  14     1099.24     1040.60     64.26 o 
   3   5  14       59.12       85.02     21.75 o 
   4   5  14      543.11      641.05     49.10 o 
   5   5  14        1.32       13.97     44.71 o 
  -7   6  14      245.29      254.46     29.34 o 
  -6   6  14      112.24      146.29     25.75 o 
  -5   6  14       17.67       15.77     49.89 o 
  -4   6  14       82.45       91.61     23.55 o 
  -3   6  14      108.22       47.30     46.90 o 
  -2   6  14      194.43      187.01     22.15 o 
  -1   6  14       70.30       27.74     20.56 o 
   0   6  14        0.45       -0.58     53.99 o 
   1   6  14        3.37       -9.18     40.71 o 
   2   6  14       17.57       21.35     21.16 o 
   3   6  14       24.64       21.95     21.35 o 
   4   6  14        8.78       10.98     44.51 o 
   5   6  14      291.35      337.09     28.74 o 
  -7   7  14       66.36      -43.71     53.09 o 
  -6   7  14      593.27      563.21     41.71 o 
  -5   7  14      549.19      622.89     43.51 o 
  -4   7  14      684.44      699.32     50.89 o 
  -3   7  14      615.28      533.87     42.71 o 
  -2   7  14       17.22       -1.80     41.51 o 
  -1   7  14       90.55       70.45     21.75 o 
   0   7  14       11.97        7.27     29.63 o 
   1   7  14        1.15      -38.12     42.11 o 
   2   7  14        7.32      -31.73     45.70 o 
   3   7  14      318.73      319.53     24.55 o 
   4   7  14      198.64      205.97     25.75 o 
   5   7  14       82.07      114.56     25.15 o 
  -7   8  14        0.02      -41.31     50.29 o 
  -6   8  14      202.55      138.91     29.74 o 
  -5   8  14       27.50      -27.94     52.09 o 
  -4   8  14       23.12       15.17     45.90 o 
  -3   8  14        4.38       30.34     22.55 o 
  -2   8  14      495.76      478.39     38.32 o 
  -1   8  14       59.66       45.10     42.11 o 
   0   8  14        6.17      -30.19     30.19 o 
   1   8  14       62.06       62.67     45.70 o 
   2   8  14       20.99       40.71     22.15 o 
   3   8  14      182.77      181.82     23.75 o 
   4   8  14        2.47       -6.79     44.91 o 
   5   8  14        4.93      -26.94     49.50 o 
  -7   9  14        0.36      -31.93     49.10 o 
  -6   9  14      293.39      293.18     29.14 o 
  -5   9  14      346.17      357.25     27.74 o 
  -4   9  14      937.91      893.71     57.28 o 
  -3   9  14       46.59       -2.00     48.30 o 
  -2   9  14      454.84      471.21     26.34 o 
  -1   9  14       12.08       15.77     20.76 o 
   0   9  14       11.26      -25.79     30.00 o 
   1   9  14        0.55       16.17     42.11 o 
   2   9  14      135.36      126.73     23.35 o 
   3   9  14      102.72      138.11     24.15 o 
   4   9  14       18.86       51.49     41.11 o 
  -6  10  14       21.96       58.68     48.10 o 
  -5  10  14      326.65      355.65     28.74 o 
  -4  10  14        1.02       20.56     23.75 o 
  -3  10  14        9.83       33.13     45.50 o 
  -2  10  14      168.70      172.04     23.95 o 
  -1  10  14      323.06      333.50     26.54 o 
   0  10  14        3.43        5.59     26.05 o 
   1  10  14        2.56       20.76     44.11 o 
   2  10  14      385.60      394.77     27.54 o 
   3  10  14       74.30       54.29     48.90 o 
   4  10  14       44.57       59.47     24.15 o 
  -6  11  14       16.50      -53.69     53.69 o 
  -5  11  14      345.50      371.42     30.93 o 
  -4  11  14       61.09       49.89     49.30 o 
  -3  11  14     1322.49     1234.00     74.44 o 
  -2  11  14        4.17       19.76     47.30 o 
  -1  11  14      414.72      408.74     26.94 o 
   0  11  14       60.33       -2.61     63.77 o 
   1  11  14      435.95      351.66     26.94 o 
   2  11  14      426.38      452.45     33.33 o 
   3  11  14      386.46      390.18     29.54 o 
   4  11  14       42.27       59.08     48.70 o 
  -6  12  14       80.30       30.34     28.54 o 
  -5  12  14        6.67       22.55     49.70 o 
  -4  12  14      404.14      369.42     30.54 o 
  -3  12  14        0.98       -8.38     47.70 o 
  -2  12  14       62.41       90.61     22.55 o 
  -1  12  14      166.96      172.24     24.75 o 
   0  12  14      772.86      871.38     51.19 o 
   1  12  14       62.27       64.46     50.09 o 
   2  12  14       17.04       43.71     51.69 o 
   3  12  14       24.34       -7.18     49.70 o 
  -5  13  14       52.22       16.37     52.89 o 
  -4  13  14      352.58      455.44     35.13 o 
  -3  13  14       91.83       65.86     26.74 o 
  -2  13  14      485.57      505.53     30.14 o 
  -1  13  14        2.72       46.30     23.55 o 
   0  13  14        0.18       36.31     32.91 o 
   1  13  14      783.21      810.29     58.48 o 
   2  13  14      982.63     1067.55     70.25 o 
   3  13  14      339.77      341.48     30.74 o 
  -4  14  14       41.02       36.92     50.09 o 
  -3  14  14      119.86       94.80     26.14 o 
  -2  14  14        1.97       14.97     24.55 o 
  -1  14  14      342.33      402.75     31.53 o 
   0  14  14        0.16        5.78     33.48 o 
   1  14  14      463.61      484.38     37.32 o 
   2  14  14      152.98      112.76     28.54 o 
  -4  15  14        6.38      -28.74     49.50 o 
  -3  15  14       70.54       83.82     26.54 o 
  -2  15  14      106.48      114.96     26.54 o 
  -1  15  14        0.49      -38.92     47.90 o 
   0  15  14      124.65       94.32     19.33 o 
   1  15  14      186.00      162.66     28.34 o 
  -2  16  14       60.74       68.06     25.95 o 
  -1  16  14       28.78       52.29     50.69 o 
   0  16  14       47.76       62.78     17.92 o 
  -7   0  15      415.45      513.12     34.93 o 
  -5   0  15      642.10      628.67     45.10 o 
  -3   0  15      643.23      667.19     43.51 o 
  -1   0  15      704.78      755.61     47.70 o 
   1   0  15      504.04      492.96     33.93 o 
   3   0  15       11.85       28.74     48.70 o 
   5   0  15      249.75      237.50     27.54 o 
  -7   1  15        0.02       21.16     53.89 o 
  -6   1  15        2.15       41.71     47.90 o 
  -5   1  15       10.90       -8.18     50.69 o 
  -4   1  15       67.49       81.63     24.15 o 
  -3   1  15      165.42      174.83     24.35 o 
  -2   1  15      705.69      744.63     49.10 o 
  -1   1  15       86.32       98.99     21.95 o 
   0   1  15       79.20       76.26     47.40 o 
   1   1  15      763.70      824.06     52.29 o 
   2   1  15     1053.26     1077.33     68.46 o 
   3   1  15      236.58      279.81     25.55 o 
   4   1  15       56.98       19.96     47.30 o 
   5   1  15        9.64      -14.37     46.30 o 
  -7   2  15       71.69      114.36     27.54 o 
  -6   2  15      620.69      697.73     49.89 o 
  -5   2  15        1.44       37.12     48.70 o 
  -4   2  15      294.66      309.35     26.34 o 
  -3   2  15        9.24      -42.71     46.70 o 
  -2   2  15      260.15      269.63     24.55 o 
  -1   2  15       32.26       53.89     43.91 o 
   0   2  15     1305.00     1363.66     47.20 o 
   1   2  15      415.59      382.59     28.14 o 
   2   2  15      136.26      101.19     23.95 o 
   3   2  15       50.14       47.90     44.91 o 
   4   2  15      137.32      113.56     24.95 o 
   5   2  15        2.63        7.18     47.10 o 
  -7   3  15        1.40       -2.39     55.88 o 
  -6   3  15      141.83      167.85     29.34 o 
  -5   3  15        8.01       43.31     52.69 o 
  -4   3  15      444.53      429.09     30.14 o 
  -3   3  15      157.77      163.06     24.55 o 
  -2   3  15        6.68      -46.30     46.30 o 
  -1   3  15        0.81       16.17     42.31 o 
   0   3  15      566.71      608.89     30.55 o 
   1   3  15     1293.59     1376.50     71.45 o 
   2   3  15      343.17      345.47     25.95 o 
   3   3  15      249.73      273.02     25.15 o 
   4   3  15      118.42      137.11     24.95 o 
   5   3  15       45.48       43.51     46.30 o 
  -7   4  15      288.81      335.09     31.53 o 
  -6   4  15       67.82       35.72     27.54 o 
  -5   4  15       61.53      173.83     25.75 o 
  -4   4  15        0.26      -36.92     48.30 o 
  -3   4  15      571.72      566.60     29.34 o 
  -2   4  15      343.58      324.32     31.33 o 
  -1   4  15      157.12      175.43     22.35 o 
   0   4  15      283.51      263.82     17.07 o 
   1   4  15      538.04      477.79     38.72 o 
   2   4  15        6.75      -47.50     47.50 o 
   3   4  15        0.45       44.71     43.51 o 
   4   4  15        1.80      -18.16     46.10 o 
   5   4  15       62.09       36.52     49.89 o 
  -7   5  15        3.47       11.97     53.49 o 
  -6   5  15      214.86      229.32     29.74 o 
  -5   5  15      845.04      859.59     54.09 o 
  -4   5  15      453.14      461.83     31.73 o 
  -3   5  15      451.98      438.08     31.53 o 
  -2   5  15        1.58       50.69     21.35 o 
  -1   5  15       47.03       29.34     44.11 o 
   0   5  15      479.95      454.04     21.95 o 
   1   5  15      101.21      153.28     23.15 o 
   2   5  15       91.85       76.64     23.95 o 
   3   5  15      190.89      160.46     24.35 o 
   4   5  15        1.02      -22.95     45.30 o 
  -7   6  15       53.14      -24.15     56.28 o 
  -6   6  15      143.72      173.83     29.34 o 
  -5   6  15      185.72      174.63     26.54 o 
  -4   6  15      464.42      413.33     29.54 o 
  -3   6  15       59.99       41.91     47.50 o 
  -2   6  15      821.08      959.18     63.07 o 
  -1   6  15       24.15      -33.53     44.91 o 
   0   6  15      162.83      191.28     16.44 o 
   1   6  15      150.87      122.34     23.55 o 
   2   6  15      515.57      532.08     43.71 o 
   3   6  15        8.51      -48.30     48.30 o 
   4   6  15       10.49       31.33     23.35 o 
  -7   7  15        5.82       -4.99     53.69 o 
  -6   7  15       84.70       76.84     56.08 o 
  -5   7  15      497.68      474.20     32.13 o 
  -4   7  15      436.10      491.96     32.53 o 
  -3   7  15      111.32      131.12     24.95 o 
  -2   7  15       89.05      142.70     23.35 o 
  -1   7  15       20.47       -5.79     42.71 o 
   0   7  15      153.59      183.83     16.86 o 
   1   7  15       79.28       56.48     24.15 o 
   2   7  15       88.29       88.01     23.75 o 
   3   7  15        0.78       40.31     46.70 o 
   4   7  15       14.67      -48.30     48.30 o 
  -6   8  15        1.07      -31.53     53.69 o 
  -5   8  15        0.77       48.70     49.30 o 
  -4   8  15      111.13       40.51     50.29 o 
  -3   8  15      804.63      834.24     55.88 o 
  -2   8  15        2.41      -34.93     46.90 o 
  -1   8  15      818.43      855.40     55.48 o 
   0   8  15        1.48      -47.20     47.20 o 
   1   8  15      309.97      329.70     26.54 o 
   2   8  15       47.78       95.00     21.95 o 
   3   8  15      157.56      110.77     25.95 o 
   4   8  15       20.49       -2.39     45.70 o 
  -6   9  15       71.77       93.00     28.34 o 
  -5   9  15      135.88      162.46     27.34 o 
  -4   9  15      169.44      186.01     27.54 o 
  -3   9  15      389.95      411.93     29.34 o 
  -2   9  15        0.36       45.70     46.50 o 
  -1   9  15       20.90       47.70     43.51 o 
   0   9  15        4.59       28.75     31.67 o 
   1   9  15      467.12      495.55     36.52 o 
   2   9  15        5.90        2.20     46.30 o 
   3   9  15        5.49       61.07     46.90 o 
   4   9  15       27.90       64.66     50.29 o 
  -6  10  15       73.33       67.26     53.49 o 
  -5  10  15        6.93       66.06     46.70 o 
  -4  10  15       12.38       51.49     25.15 o 
  -3  10  15       15.26      -45.50     50.69 o 
  -2  10  15      549.99      555.83     38.72 o 
  -1  10  15      225.37      219.54     25.95 o 
   0  10  15      632.83      613.65     31.33 o 
   1  10  15       40.76       45.50     25.55 o 
   2  10  15       43.31       68.46     24.75 o 
   3  10  15        0.27       26.54     44.51 o 
  -5  11  15        2.06       29.74     25.75 o 
  -4  11  15       72.79       47.10     25.95 o 
  -3  11  15       62.56       63.87     49.10 o 
  -2  11  15      203.99      245.08     27.54 o 
  -1  11  15        7.81      -49.10     49.10 o 
   0  11  15       65.15       98.66     17.78 o 
   1  11  15       46.31      -29.74     52.89 o 
   2  11  15      459.70      496.95     32.33 o 
   3  11  15        6.93       54.09     24.75 o 
  -5  12  15      140.48      111.37     28.14 o 
  -4  12  15       54.30       65.46     48.10 o 
  -3  12  15        3.51       17.56     47.30 o 
  -2  12  15       45.75       -2.20     51.69 o 
  -1  12  15      622.12      605.52     39.32 o 
   0  12  15      251.20      266.08     20.04 o 
   1  12  15      597.32      558.42     33.13 o 
   2  12  15      439.03      432.69     31.73 o 
  -4  13  15        5.55        9.58     25.95 o 
  -3  13  15      117.71      107.77     26.74 o 
  -2  13  15      220.54      193.19     28.14 o 
  -1  13  15        7.74       17.96     47.30 o 
   0  13  15       21.00       29.19     33.65 o 
   1  13  15      466.75      465.02     33.33 o 
   2  13  15      197.93      224.73     30.34 o 
  -3  14  15       54.55       99.99     26.74 o 
  -2  14  15       23.86       53.29     51.49 o 
  -1  14  15       12.47       25.55     47.90 o 
   0  14  15      386.90      377.94     22.56 o 
   1  14  15      165.46      147.49     28.34 o 
  -6   0  16       17.92      -25.55     53.49 o 
  -4   0  16      266.72      254.06     26.74 o 
  -2   0  16       77.15       88.41     24.35 o 
   0   0  16      823.50      869.52     40.32 o 
   2   0  16      167.92      149.48     23.75 o 
   4   0  16      621.26      740.84     53.89 o 
  -7   1  16        1.33       29.54     57.88 o 
  -6   1  16      124.67      117.75     28.74 o 
  -5   1  16        2.24        0.00     51.29 o 
  -4   1  16      215.86      252.67     26.34 o 
  -3   1  16      496.66      537.27     34.93 o 
  -2   1  16      345.28      395.77     33.13 o 
  -1   1  16      251.02      255.86     24.95 o 
   0   1  16       39.49       38.14     31.96 o 
   1   1  16      215.92      229.32     24.55 o 
   2   1  16       21.60       51.89     46.30 o 
   3   1  16      238.73      215.35     27.94 o 
   4   1  16       55.71       46.70     50.29 o 
  -7   2  16       14.69      -53.09     53.09 o 
  -6   2  16        0.08       73.45     52.29 o 
  -5   2  16        3.06      -12.97     51.69 o 
  -4   2  16        2.16      -20.56     49.30 o 
  -3   2  16        7.00      -37.52     47.50 o 
  -2   2  16       68.50       73.64     23.15 o 
  -1   2  16      230.89      187.60     24.75 o 
   0   2  16      408.01      405.20     20.34 o 
   1   2  16        7.47        0.00     44.51 o 
   2   2  16       76.20      146.09     22.55 o 
   3   2  16      553.44      557.22     41.71 o 
   4   2  16        0.22       49.89     24.15 o 
  -7   3  16       20.26       29.34     56.68 o 
  -6   3  16        5.80      -53.09     53.09 o 
  -5   3  16      650.55      690.14     48.50 o 
  -4   3  16       37.95       40.51     25.55 o 
  -3   3  16      282.02      347.87     25.95 o 
  -2   3  16       60.65       46.50     24.15 o 
  -1   3  16        5.77      -44.71     44.71 o 
   0   3  16      222.28      224.55     17.63 o 
   1   3  16       33.38       20.56     45.70 o 
   2   3  16      813.94      825.26     54.88 o 
   3   3  16       17.05       29.34     46.30 o 
   4   3  16        0.45      -16.76     50.29 o 
  -6   4  16       64.77       71.65     52.69 o 
  -5   4  16        9.89       25.95     51.29 o 
  -4   4  16      720.12      769.78     49.70 o 
  -3   4  16        4.24      -39.72     51.69 o 
  -2   4  16      732.99      724.07     46.90 o 
  -1   4  16       67.75       27.14     23.75 o 
   0   4  16       66.61       81.26     20.86 o 
   1   4  16       31.38      -27.14     46.70 o 
   2   4  16      109.63       93.40     25.35 o 
   3   4  16        4.34      -34.13     46.30 o 
   4   4  16      259.31      276.02     28.94 o 
  -6   5  16      134.43       62.87     54.29 o 
  -5   5  16      136.38      186.41     28.74 o 
  -4   5  16     1031.58     1042.60     59.67 o 
  -3   5  16       25.77        2.00     46.30 o 
  -2   5  16       53.78        0.00     49.30 o 
  -1   5  16      133.79      168.64     23.75 o 
   0   5  16       81.41      116.23     16.36 o 
   1   5  16       95.05       77.84     22.95 o 
   2   5  16       33.04       48.50     46.30 o 
   3   5  16        3.87       39.32     46.10 o 
   4   5  16        1.82       -2.39     47.70 o 
  -6   6  16       14.28       23.35     53.89 o 
  -5   6  16       29.16       70.05     50.69 o 
  -4   6  16       13.98       42.71     26.14 o 
  -3   6  16     1084.99     1084.11     67.66 o 
  -2   6  16       39.42       61.07     23.95 o 
  -1   6  16      965.47      934.63     57.28 o 
   0   6  16        0.07      -31.74     31.74 o 
   1   6  16       57.70       58.28     23.35 o 
   2   6  16        0.81      -47.70     47.70 o 
   3   6  16        0.53       49.50     44.11 o 
  -6   7  16       23.54       37.52     53.09 o 
  -5   7  16      332.94      301.76     30.93 o 
  -4   7  16      181.06      183.01     28.94 o 
  -3   7  16      220.57      221.33     26.34 o 
  -2   7  16        2.65      -47.70     47.70 o 
  -1   7  16       27.99       30.34     44.51 o 
   0   7  16       16.97       26.72     33.13 o 
   1   7  16       40.07       39.72     48.30 o 
   2   7  16       33.06       43.51     46.50 o 
   3   7  16        7.10       33.53     46.30 o 
  -6   8  16        2.47      -14.17     50.49 o 
  -5   8  16        5.63        2.20     50.09 o 
  -4   8  16      335.72      273.42     30.14 o 
  -3   8  16        1.56       10.38     47.50 o 
  -2   8  16      776.44      786.34     55.28 o 
  -1   8  16       93.69      156.07     24.75 o 
   0   8  16      262.47      275.72     19.33 o 
   1   8  16        0.77       38.32     46.90 o 
   2   8  16        4.00      -45.30     45.30 o 
   3   8  16      131.82       87.42     27.14 o 
  -5   9  16      150.04      222.33     27.54 o 
  -4   9  16      109.70      111.96     27.74 o 
  -3   9  16       10.82       10.58     48.10 o 
  -2   9  16       25.44       45.90     25.35 o 
  -1   9  16       70.50       83.42     25.35 o 
   0   9  16       99.01       84.32     23.38 o 
   1   9  16        4.27      -18.56     47.50 o 
   2   9  16      125.09      131.12     26.14 o 
  -5  10  16       51.20      -18.36     53.29 o 
  -4  10  16       11.48        2.20     48.50 o 
  -3  10  16      303.32      315.14     28.34 o 
  -2  10  16      108.91      117.95     26.34 o 
  -1  10  16      350.54      312.54     28.94 o 
   0  10  16      364.86      381.60     21.59 o 
   1  10  16       10.30       35.53     46.30 o 
   2  10  16        5.26        7.38     50.49 o 
  -4  11  16       95.45       74.64     26.74 o 
  -3  11  16       78.20       -6.79     48.90 o 
  -2  11  16        8.73      -19.96     49.50 o 
  -1  11  16       13.85      -44.31     49.30 o 
   0  11  16       15.32       43.98     41.91 o 
   1  11  16       82.76       78.43     26.74 o 
  -3  12  16       65.67       88.21     26.14 o 
  -2  12  16       69.74       65.86     49.10 o 
  -1  12  16      116.17      196.59     25.95 o 
   0  12  16      262.73      294.05     20.17 o 
   1  12  16      123.83      157.67     28.14 o 
  -2  13  16      132.69      168.64     26.34 o 
  -1  13  16       95.41       87.81     26.14 o 
  -5   0  17       27.40       20.76     52.29 o 
  -3   0  17       34.82       -4.39     49.50 o 
  -1   0  17      480.11      473.80     35.13 o 
   1   0  17       67.46       51.09     50.29 o 
   3   0  17      383.74      363.03     29.94 o 
  -6   1  17      128.48      129.73     30.14 o 
  -5   1  17      269.83      269.03     31.33 o 
  -4   1  17       24.44       21.95     52.09 o 
  -3   1  17      327.42      369.42     28.54 o 
  -2   1  17      139.27      131.52     25.35 o 
  -1   1  17       32.88        4.19     49.70 o 
   0   1  17       40.09       -1.67     42.01 o 
   1   1  17      205.40      150.08     26.54 o 
   2   1  17      737.42      659.61     49.89 o 
   3   1  17       78.81       94.20     25.15 o 
  -6   2  17        3.68      -24.35     53.29 o 
  -5   2  17        3.21        4.59     52.89 o 
  -4   2  17        7.98       26.34     51.89 o 
  -3   2  17        0.22        0.00     48.50 o 
  -2   2  17      209.97      200.78     25.15 o 
  -1   2  17        8.82       45.90     43.31 o 
   0   2  17       10.38       16.06     31.85 o 
   1   2  17       83.79       73.64     25.55 o 
   2   2  17      201.83      233.31     27.54 o 
   3   2  17        7.26      -49.30     49.30 o 
  -6   3  17      329.60      290.19     33.53 o 
  -5   3  17      125.32      144.69     30.14 o 
  -4   3  17      444.86      409.74     31.73 o 
  -3   3  17       42.56       71.25     26.94 o 
  -2   3  17        0.01      -14.57     45.70 o 
  -1   3  17       23.02       18.76     46.50 o 
   0   3  17       10.18       -6.40     33.16 o 
   1   3  17      578.79      529.88     40.12 o 
   2   3  17        2.79      -29.54     50.49 o 
   3   3  17      191.13      151.48     26.74 o 
  -6   4  17       38.67       58.48     58.48 o 
  -5   4  17       56.67       29.94     55.48 o 
  -4   4  17        1.72      -50.49     54.09 o 
  -3   4  17      822.30      831.05     51.49 o 
  -2   4  17       27.43      -50.09     50.09 o 
  -1   4  17      145.60      124.34     24.95 o 
   0   4  17        8.11       44.34     20.62 o 
   1   4  17       53.84        4.39     47.30 o 
   2   4  17       24.39        0.00     47.10 o 
   3   4  17       89.67       40.91     53.09 o 
  -5   5  17      598.69      614.30     40.51 o 
  -4   5  17       26.24       24.15     53.09 o 
  -3   5  17        7.33       25.75     49.89 o 
  -2   5  17       49.13       -2.20     48.90 o 
  -1   5  17       75.26       79.03     25.95 o 
   0   5  17      277.09      280.42     19.55 o 
   1   5  17        3.27      -38.12     49.50 o 
   2   5  17       60.36       27.94     48.10 o 
  -5   6  17        3.51       27.74     52.09 o 
  -4   6  17      164.52      164.85     27.74 o 
  -3   6  17       54.62       68.46     27.14 o 
  -2   6  17      808.24      823.46     57.28 o 
  -1   6  17        6.43       19.36     46.10 o 
   0   6  17       89.90       67.87     18.06 o 
   1   6  17        0.76      -45.30     45.30 o 
   2   6  17        0.55      -23.75     45.70 o 
  -5   7  17      107.75       94.20     29.54 o 
  -4   7  17      211.72      247.08     29.14 o 
  -3   7  17        1.66      -51.29     51.29 o 
  -2   7  17        0.24       36.72     47.10 o 
  -1   7  17      236.86      233.91     28.74 o 
   0   7  17      299.53      303.82     20.53 o 
   1   7  17      107.90      145.29     25.55 o 
   2   7  17      249.97      226.52     27.54 o 
  -4   8  17        1.77      -52.69     52.69 o 
  -3   8  17      333.57      304.56     30.14 o 
  -2   8  17       32.34      -15.37     51.89 o 
  -1   8  17      458.89      441.87     31.93 o 
   0   8  17       74.22      102.98     22.67 o 
   1   8  17        4.34       33.33     51.29 o 
  -4   9  17       93.17      100.59     28.14 o 
  -3   9  17       14.77       40.71     51.29 o 
  -2   9  17      104.47       76.24     55.08 o 
  -1   9  17       70.65       54.09     50.29 o 
   0   9  17      173.39      167.34     26.54 o 
   1   9  17      670.04      612.51     42.51 o 
  -3  10  17       38.97       20.76     53.09 o 
  -2  10  17      238.82      259.25     28.14 o 
  -1  10  17       66.59       51.49     26.54 o 
   0  10  17       49.33       40.65     34.71 o 
  -2  11  17        0.05        9.58     25.95 o 
  -1  11  17       26.41       37.72     48.30 o 
  -4   0  18      185.92      167.45     30.34 o 
  -2   0  18      225.95      240.89     27.94 o 
   0   0  18      690.01      682.21     32.00 o 
   2   0  18       18.16       -2.00     25.95 o 
  -5   1  18        5.40       43.91     56.28 o 
  -4   1  18        0.65      -25.75     53.29 o 
  -3   1  18        6.78       56.88     50.29 o 
  -2   1  18       42.61       24.75     49.50 o 
  -1   1  18        2.93       40.51     44.31 o 
   0   1  18       49.39       48.42     34.35 o 
   1   1  18      270.60      277.81     28.74 o 
   2   1  18       19.06       16.37     26.14 o 
  -5   2  18       67.14       87.62     29.94 o 
  -4   2  18       59.45       30.34     55.28 o 
  -3   2  18      328.14      331.10     29.74 o 
  -2   2  18       26.83       28.74     26.34 o 
  -1   2  18      312.22      361.04     29.14 o 
   0   2  18        0.11        7.87     32.60 o 
   1   2  18       62.07       62.67     51.09 o 
   2   2  18        2.31      -12.17     43.91 o 
  -4   3  18        5.06       46.70     52.89 o 
  -3   3  18        9.97      -52.89     52.89 o 
  -2   3  18        9.95       17.96     50.09 o 
  -1   3  18       73.55       60.67     50.69 o 
   0   3  18       24.22        0.06     34.93 o 
   1   3  18        2.11       21.16     46.90 o 
  -4   4  18      116.82      161.66     28.74 o 
  -3   4  18      158.46      126.93     29.34 o 
  -2   4  18      386.16      367.03     30.93 o 
  -1   4  18       14.20      -13.57     48.50 o 
   0   4  18        5.43      -45.20     45.20 o 
   1   4  18        1.47       40.31     46.70 o 
  -4   5  18      155.85      196.19     28.94 o 
  -3   5  18       37.23       68.85     26.54 o 
  -2   5  18      140.79      112.56     27.74 o 
  -1   5  18      282.84      290.99     29.74 o 
   0   5  18      168.16      167.02     19.51 o 
   1   5  18      122.72      140.30     27.54 o 
  -4   6  18       48.36       34.13     27.94 o 
  -3   6  18      310.90      342.28     32.13 o 
  -2   6  18      109.40       98.59     27.54 o 
  -1   6  18      179.52      189.20     28.94 o 
   0   6  18       32.02       44.41     41.41 o 
   1   6  18       19.05       29.34     48.90 o 
  -3   7  18        3.10       18.76     50.29 o 
  -2   7  18       94.80       64.86     54.68 o 
  -1   7  18      154.36       39.52     57.48 o 
   0   7  18      337.81      336.85     21.55 o 
  -2   8  18      367.96      343.48     31.53 o 
  -1   8  18       45.24       65.06     27.14 o 
  -3   0  19      141.35      190.00     28.54 o 
  -1   0  19      229.60      263.84     30.34 o 
  -3   1  19        0.02       -7.38     53.09 o 
  -2   1  19       10.36      -21.75     51.29 o 
  -1   1  19        9.41       -4.79     48.90 o 
  -2   2  19      249.52      214.95     29.34 o 
  -1   2  19        0.09       69.85     51.29 o 
  -2   3  19       16.72      -21.55     53.89 o 
  -1   3  19        2.15       28.94     51.89 o 
                                                 
